# Supplementary material for: The Dictyostelium Kinome—Analysis of the Protein Kinases from a Simple Model Organism
Source: PLoS Genet. 2006 Mar 31;2(3):e38. doi: 10.1371/journal.pgen.0020038 (PMC1420674; doi:10.1371/journal.pgen.0020038)
Supplement: Dataset S1 — “DDB0” is substituted with “k” to satisfy format constraints. While the trees given here and in Figure 1 are topologically identical, they differ by topologically neutral rotations about nodes in few regions. (5 KB TXT) [file pgen.0020038.sd001.txt]

(((Bud32:1.44268,k231179:1.04989):0.44886,(k231335:1.53123,k231182:1.0872):0.2355):0.22822,((((((IfkB:0.0001,IfkA-b:0.0001):0.31036,k216407:0.49478):0.23555,k220652:0.7346):0.11343,k220611e:0.62123):0.06868,k229432:0.56608):0.20249,IksA:0.94456):0.16376,((((((k229339:0.20076,k231196:0.08376):1.07233,(k231195:0.53148,k229335:0.71065):0.3915):0.23998,k231559:1.07547):0.02565,((CK1:0.79969,k216336:0.76077):0.52074,k231326:1.21459):0.46225):0.07515,((DhkG-a:1.4018,k231198:0.9991):0.4696,((((k229865:0.58375,((k229851:0.55627,KinX:0.27259):0.14689,k229866:0.45468):0.11134):0.08622,((k229853:0.66149,(k229854:0.34915,k229867:0.59794):0.33181):0.04355,KinY:0.5068):0.07877):0.15095,k229863:0.74581):0.32114,(k229871a:0.61398,((((SplA:0.29942,7TMK1:0.639):0.07537,(ZakA-b:0.20482,DPYK4-b:0.29727):0.5333):0.24336,k229872:0.59177):0.19526,(k229955:0.54237,((((((((k229847:0.40959,((ARCK-1:0.6568,k229848:0.45712):0.11231,((k229849:0.1691,k229850:0.5473):0.24588,SAPKalpha:0.2631):0.02952):0.08525):0.15709,(k229844:0.4418,Phg2:0.45117):0.15367):0.17222,k229871b:1.02769):0.23373,k220138:0.87319):0.09536,(((k229956:0.56249,k231197:0.78283):0.05918,(Rck1:0.50402,(k218878e:0.0564,k229940:0.05886):0.52286):0.29805):0.13747,(k231199:0.73875,(Shk2:0.62733,((Shk4:0.28344,Shk5:0.41595):0.10912,(Shk1:0.28534,Shk3:0.40005):0.10153):0.22645):0.20863):0.14441):0.11695):0.03017,((k229963:0.62152,(k214883:0.5053,((rk2:0.08602,rk1:0.01042):0.37514,rk3:0.43756):0.06058):0.20223):0.09458,(k229957:0.78268,(Roco10:1.15207,((GbpC:0.6021,((Roco5:0.47025,Roco8:0.49576):0.11407,(Roco6:0.6407,(Roco9:0.70829,Pats1:0.42892):0.10008):0.06491):0.17424):0.01992,(Roco7:0.58924,((QkgA:0.21178,Roco4:0.13427):0.03318,Roco11:0.20763):0.46946):0.1348):0.08429):0.07085):0.18533):0.06537):0.10612,(((DPYK2:0.4275,DPYK3-b:0.46734):0.26059,HH498:0.69362):0.10875,((k230124:0.9514,k230038:0.90444):0.1235,DPYK3-a:1.17147):0.23541):0.07747):0.0155,(((((Gdt4:0.45652,Gdt2:0.39796):0.32213,Gdt9:0.48389):0.13442,Gdt8:0.59955):0.23617,k230133:0.79896):0.14291,k220436:1.11724):0.24434):0.03236):0.04746):0.05305):0.02067):0.2211):0.0001):0.35005,(((Nek4:0.63745,(Nek3:0.39245,Nek2:0.59942):0.1494):0.06942,k229345:0.84718):0.19043,(TtkA:0.88913,7TMK2:1.19735):0.30533):0.1135,(((k230037b:0.82202,k231281b:0.72049):0.24088,k219988b:0.83079):0.43019,((k230037a:0.77375,k231281a:0.72371):0.22063,k219988a:0.58613):0.32616):0.50727,(((TBCK:1.22356,k229334:0.82833):0.03115,(SLOB2:1.23296,SLOB1:0.85352):0.44116):0.31392,(((((SAMK-C:0.45577,SAMK-A:0.43745):0.07636,SAMK-D:0.7319):0.11853,SAMK-B:0.31798):0.59025,(((((Mek1:0.93092,(((((((k216375:0.32938,Krs1:0.28482):0.09092,(k216374:0.32998,k216379:0.40488):0.26371):0.05296,k216377:0.36718):0.08242,(SvkA:0.44964,k216378:0.39905):0.10279):0.05947,((PakE:0.49534,(PakG:0.2899,PakF:0.39223):0.08852):0.10843,PakH:0.43351):0.19538):0.09409,(k229911:0.43862,k230012:0.44122):0.36988):0.05404,(((PakB:0.2592,PakC:0.22066):0.09042,PakA:0.28653):0.11892,PakD:0.47987):0.35959):0.10126):0.02605,((((MkcD:0.4004,MkcE:0.48854):0.19013,(MkcA:0.44537,(MkcC:0.36377,MkcB:0.44927):0.09442):0.09742):0.1467,MkcF:0.79926):0.2629,k230010:0.91056):0.14100):0.05569,k229973:1.10535):0.10533,((((((k231212:0.45468,k229896:0.27692):0.09333,k229877:0.39359):0.07576,k229971:0.40873):0.0298,k229915:0.44409):0.1055,k229972:0.8708):0.14457,(MEKKalpha:0.59321,IfkA-a:1.19409):0.07145):0.09682):0.09682,((((((FNIPK-B:0.91827,FNIPK-A:0.32646):0.06537,(FNIPK-Eb:0.38097,FNIPK-Ea:1.06165):0.08355):0.13434,(FNIPK-D:0.96212,FNIPK-C:0.73355):0.25534):0.0779,(ZakA-a:0.15916,DPYK4-a:0.2809):0.4864):0.00539,k230002:1.33583):0.10595,k229378:0.65558):0.24464):0.01165):0.08948,(Scy1:1.71075,(Scy2:1.3757,tsunami:0.63087):0.20346):0.02278):0.03897):0.15636,(((((IrlF:0.09022,IrlB:0.13794):0.18475,(((IrlC:0.05885,IrlD:0.09726):0.12227,IrlE:0.34619):0.11282,IrlA:0.24691):0.01676):0.54821,IreA:0.76156):0.27764,Vps15:1.58324):0.16183,((k216398:0.6502,k229384:0.66631):0.36759,(k220004:0.89359,(k229344:0.71841,k216331:0.6175):0.49931):0.0126):0.23641):0.15875,(((k229347:0.61136,k229350:0.3294):0.3247,k216373:0.89877):0.27678,PLK:0.86376):0.22284,(((k204911e:0.23787,k230125:0.4656):1.25179,Cdc7:0.83569):0.41046,((CK2:0.3038,k219953:0.27624):0.79925,(((k230051:1.10728,k230126:1.22434):0.30692,((((k229296:0.33679,k229841:0.71802):0.15914,k229333:0.64694):0.65346,Erk1:0.4601):0.13078,Erk2:0.55359):0.13824):0.12803,((((ClkA:0.62017,Sky1:0.97733):0.20264,((Dyrk2:0.51956,(Dyrk1:0.52055,YakA:0.58715):0.05687):0.17987,Prpf4B:0.73132):0.0387):0.27014,(GSK-3:0.66980,GlkA:0.61348):0.24328):0.11658,((((((Cdk10:0.37953,Cdk11:0.4648):0.18955,Cdk9:0.51213):0.02297,((Cdk1:0.33541,Cdk5:0.35978):0.25238,Cdk7:0.46423):0.10845):0.03361,(k229424:0.56381,(k229294:0.66646,k230050:0.41348):0.09128):0.28205):0.22887,Cdk8:0.6411):0.13727,k229430:0.73213):0.06018):0.01025):0.04852):0.12207):0.31195,((Apg1:0.65925,k229381:1.01513):0.2215,(((((k219986:1.11963,Lkb1:0.95906):0.16431,((k231454:0.78788,(((k229364:0.47829,Snf1:0.36):0.10917,MARK-A:0.4403):0.07778,(MARK-C:0.38608,MARK-B:0.50344):0.17602):0.07854):0.16206,(((k216385:0.71828,(pXi:0.54988,((k216309:0.42114,(k216308:0.30585,k216307:0.34018):0.02632):0.21741,(MLCK-A:0.30867,k216312:0.38377):0.15437):0.08263):0.09057):0.07443,((FHAK-B:0.73567,FHAK-A:0.36901):0.19712,(FHAK-D:0.32915,FHAK-E:0.43342):0.21109):0.04719):0.04722,(FHAK-C:0.46614,k229351:0.62356):0.21513):0.22267):0.12272):0.06714,(((((k231558:0.49752,(NdrD:0.34627,NdrC:0.31615):0.35995):0.1649,((NdrB:0.33889,NdrA:0.24272):0.26169,k216387:0.95571):0.06330):0.15069,(k229452:0.84826,((k220700:0.31618,k216386:0.38371):0.26607,(k220701:0.2518,k185113:0.40489):0.07001):0.02838):0.17783):0.13772,(((k185224:0.61383,pk4:0.47812):0.19916,PKA:0.42297):0.1039,((k220670:0.62276,((Akt1:0.28612,pk2:0.30558):0.03435,k220702:0.52333):0.05822):0.12614,pk3:0.36183):0.09689):0.10029):0.09475,(Pdk1B:0.51061,Pdk1A:0.58036):0.29515):0.20741):0.0001,Aurora:0.8681):0.08006,k220010:0.81428):0.07377):0.16717):0.14857);
