# Supplementary material for: The Dictyostelium Kinome—Analysis of the Protein Kinases from a Simple Model Organism
Source: PLoS Genet. 2006 Mar 31;2(3):e38. doi: 10.1371/journal.pgen.0020038 (PMC1420674; doi:10.1371/journal.pgen.0020038)
Supplement: Table S1 — (33 KB XLS) [file pgen.0020038.st001.xls]

## Sheet: Sheet1
LEGEND: All classification names found in Dictyostelium, or used in the text, are defined below. The term being defined is highlighted in yellow. If it is a family or subfamily, its group or group/family is indicated.
GROUP	FAMILY	SUBFAMILY	DEFINITION
AGC			protein kinases A, G and C
AGC	AKT		phosphoinositide-regulated kinases
AGC	DMPK		myotonic dystrophy protein kinase
AGC	GRK		G protein-coupled receptor kinase
AGC	MAST		microtubule-associated serine/threonine kinase
AGC	NDR		nuclear Dbf2-related kinases
AGC	PDK1		phosphoinositide-dependent protein kinase 1
AGC	PKA		protein kinase A; cAMP-activated protein kinase
AGC	PKC		protein kinase C; calcium-activated protein kinase
AGC	PKG		protein kianse G; cGMP-activated protein kinase
AGC	PKN		protein kinase N
AGC	SGK		serum- and glucocorticoid-regulated protein kinase
AGC	YANK		unknown
CAMK			calcium/calmodulin-dependent kinase
CAMK	CAMK1		calcium/calmodulin-dependent kinase type 1
CAMK	CAMK2		calcium/calmodulin-dependent kinase type 2
CAMK	CAMKL		calcium/calmodulin dependent protein kinase-like
CAMK	CAMKL	AMPK	AMP-activated protein kinase
CAMK	CAMKL	BRSK	brain selective kinase
	CAMKL	CHK1	checkpoint kinase 1
CAMK	CAMKL	LKB	homologs of human LKB1 kinase (acronym unknown)
CAMK	CAMKL	MARK	microtubule-affinity regulating kinase
	CAMKL	PASK	Per-Arnt-Sim (PAS) domain-containing kinase
CAMK	CAMKL	QIK	Qin-induced kinase
CAMK	CASK		calcium/calmodulin-dependent serine/kinase
CAMK	DAPK		death-associated protein kinase
CAMK	MLCK		myosin light chain kinase
CAMK	PHK		phosphorylase kinase
CAMK	RAD53		homolog of yeast RAD53 kinase
CK1			cell kinase 1/casein kinase 1
CK1	CK1		cell kinase 1/casein kinase 1
CK1	TTBK		tau tubulin kinase
CMGC			cyclin-dependent- (CDK), mitogen-activated- (MAPK), glycogen-synthase- (GSK) and CDK-like kinases
CMGC	CDK		cyclin-dependent kinase
CMGC	CDK	CDC2	cell division control protein 2
CMGC	CDK	CDK5	cyclin-dependent kinase 5
CMGC	CDK	CDK7	cyclin-dependent kinase 7
CMGC	CDK	CDK8	cyclin-dependent kinase 8
CMGC	CDK	CRK7	CDC2-related kinase 7
CMGC	CDK	PITSLRE	PITSLRE-motif CDK kinase
	CDK	TAIRE	TAIRE-motif CDK kinase
CMGC	CDK	CDK-DD1	Dictyostelium-specific subfamily of CDK
CMGC	CDKL		CDK-like
CMGC	CK2		cell kinase 2/casein kinase 2
CMGC	CLK		CDC2-like kinase
CMGC	Dicty1		Dictyostelium-specific family of CMGC
CMGC	DYRK		dual specificity tyrosine regulated kinase (were later shown to NOT be dual specificity)
CMGC	DYRK	DYRK1	dual specificity tyrosine regulated kinase 1
CMGC	DYRK	DYRK2	dual specificity tyrosine regulated kinase 2
CMGC	DYRK	HIPK	homeodomain-interacting protein kinase
CMGC	DYRK	YAK	homologs of yeast Yak1 kinase
CMGC	DYRK	PRP4	pre-mRNA processing 4
CMGC	GSK		glycogen synthase kinase
CMGC	MAPK		mitogen-activated protein kinase
CMGC	MAPK	ERK	extracellular signal-regulated protein kinase
CMGC	MAPK	ERK7	extracellular signal-regulated protein kinase 7
CMGC	RCK		unknown
CMGC	SRPK		serine/arginine-rich protein specific kinase
RGC			receptor guanylyl cyclase
STE			sterile phenotype kinases
STE	Dicty2		Dictyostelium-specific family of STE
STE	Dicty3		Dictyostelium-specific family of STE
STE	Dicty3	FNIPK	FNIP-repeat containing kinase. FNIP refers to the pattern of conserved residues.
STE	Dicty3	NZAK	N-terminal domain of ZakA
STE	STE7		homologs of yeast STE7
STE	STE11		homologs of yeast STE11
STE	STE20		homologs of yeast STE20
STE	STE20	FRAY	homolog of Drosophila fray kinase
STE	STE20	MKC	mitogen-activating protein kinase cascade
STE	STE20	MST	mammalian STE20-like kinase
STE	STE20	PAKA	p21-activated kinase A
STE	STE20	PAKL	p21-activated kinase like
STE	STE20	YSK	homologs of yeast Sps1/Ste20-related kinase 1
TK			tyrosine kinase
TKL			tyrosine kinase-like
TKL	ARK		actin-regulating ser/thr kinase
TKL	ARMK		armadillo-repeat containing kinases
TKL	CZAK		C-terminal domain of ZakA
TKL	Dicty4		Dictyostelium-specific family of TKL
TKL	Dicty4	DRK	Dictyostelium receptor kinases
TKL	Dicty4	SHK	SH2-domain containing kinases
TKL	Dicty5		Dictyostelium-specific family of TKL
TKL	DPYK		Dictyostelium protein tyrosine kinase
TKL	GDT		growth/differentiation transition
TKL	IRAK		interleukin 1 receptor associated kinase
TKL	LISK		LIM kinases and testis-specific kinases
TKL	LISK	LISK-DD1	Dictyostelium-specific subfamily of LISK
TKL	LRRK		leucine-rich repeat kinase; name has now been changed to ROCO
TKL	MLK		mixed lineage kinases
TKL	MLK	HH498	named after human clone ID
TKL	RAF		RApidly growing Fibrosarcoma
TKL	RIPK		receptor interacting protein kinase
TKL	ROCO		kinases containing a Roco (ras of complex proteins) domain; previously referred to as LRRK
OTHER			ePK-domain protein kinases not associated with any other group
OTHER	AUR		aurora
OTHER	BUB		budding uninhibited by benzimidazole
OTHER	Bud32		homologs of yeast Bud32 kinase
OTHER	CAMKK		CaM-dependent protein kinase kinase
OTHER	CAMKK	Meta	metazoan subfamily of CAMKK
OTHER	CDC7		cell division control protein 7
OTHER	Dicty6		Dictyostelium-specific family of Other
OTHER	Dicty7		Dictyostelium-specific family of Other
OTHER	Dicty8		Dictyostelium-specific family of Other
OTHER	Dicty9		Dictyostelium-specific family of Other
OTHER	Dicty10		Dictyostelium-specific family of Other
OTHER	Haspin		haploid germ cell-specific nuclear protein kinase
OTHER	IKS		Ira1 kinase suppressor
OTHER	IRE		inositol-requiring
OTHER	NAK		numb-associated kinase
OTHER	NEK		NimA-related
OTHER	PEK		pancreatic eukaryotic initiation factor-2a kinase
OTHER	PEK	PEK	pancreatic eukaryotic initiation factor-2a kinase
OTHER	PEK	GCN2	general control non-derepressible
OTHER	PLK		polo-like kinase
OTHER	SAMK		SAM domain-containing kinase
OTHER	SCY1		homologs of yeast SCY1 kinase
OTHER	SLOB		slowpoke channel binding protein
OTHER	TBCK		TBC domain kinase
OTHER	TTK		Tat-associated T-cell-derived kinase
OTHER	ULK		UNC-51-like kinase
OTHER	VPS15		vacuolar protein sorting 15
OTHER	WEE		homologs of S. pombe Wee1 kinase
ATYPICAL			diverse protein kinases lacking obvious ePK domain by sequence similarity
ATYPICAL	ABC1		ABC1 domain containing kinase
ATYPICAL	ABC1	ABC1-A	ABC1 domain containing kinase-A
ATYPICAL	ABC1	ABC1-B	ABC1 domain containing kinase-B
ATYPICAL	ABC1	ABC1-C	ABC1 domain containing kinase-C
ATYPICAL	AFK		actin-fragmin kinase
ATYPICAL	Alpha		alpha kinase
ATYPICAL	Alpha	MHCK	myosin II heavy chain kinase
ATYPICAL	Alpha	eEF2K	eukaryotic elongation factor 2 kinase
ATYPICAL	BCR		breakpoint control region kinase
ATYPICAL	BRD		bromodomain
ATYPICAL	FASTK		Fas-activated serine/threonine kinase
ATYPICAL	H11		similar to the protein kinase domain of the large subunit of Herpes Simplex Virus type 2 ribonucleotide reductase
ATYPICAL	G11		G11 gene in the human major histocompatibility complex
ATYPICAL	PIKK		phosphoinositide 3-kinase related kinases
ATYPICAL	PIKK	DNAPK	DNA-dependent protein kinase
ATYPICAL	PIKK	FRAP	FKBP12-rapamycin-associated protein
ATYPICAL	PIKK	SMG1	homologs of C. elegans SMG1 kinase (Supressor with Morphological effect on Genitalia)
ATYPICAL	PIKK	TRRAP	transactivation/transformation-domain associated protein
ATYPICAL	PIKK	ATR	ATM-related
ATYPICAL	PIKK	ATM	ataxia telangiectasia-mutated protein kinase
ATYPICAL	RIO		right open reading frame
ATYPICAL	RIO	RIO1	right open reading frame 1
ATYPICAL	RIO	RIO2	right open reading frame 2
ATYPICAL	TAF1		TATA binding factor associated factor
ATYPICAL	TIF1		transcriptional intermediary factor
ATYPICAL	HISK		histidine kinase
