# Supplementary material for: The Dictyostelium Kinome—Analysis of the Protein Kinases from a Simple Model Organism
Source: PLoS Genet. 2006 Mar 31;2(3):e38. doi: 10.1371/journal.pgen.0020038 (PMC1420674; doi:10.1371/journal.pgen.0020038)
Supplement: Table S2 — The protein sequences used in the analyses for this paper are presented. In most instances they correspond to a curated model at dictyBase, and their accession number (DDB#) is given. In cases where our version differs from the current dictyBase model, the relevant DDB# is italicized and appended with a one-letter code. A “p” indicates a pseudogene; these proteins contain internal asterisks to indicate stop codons, and Xs to indicate frameshifts. An “e” indicates an edited gene model (i.e., our interpretation of the genomic data differs from the model presented at dictyBase). A “c” indicates a model that is based on corrected genomic DNA; these corrections were made based on inspection of EST sequence data, genomic reads, or our own sequence data. A rating for each ePK domain is given in the “Quality of KD” column. The rating reflects the degree of similarity to a canonical ePK, and is largely based on conservation around and including the following motifs: gxGxxg in subdomain I; vaiK in subdomain II; rEi in subdomain III; HRDxxxxN in subdomain VI; DFG in subdomain VII; and Diws in subdomain IX (subdomain nomenclature of [64]). Sequences containing all of these motifs are rated “kd” (kinase domain); sequences lacking from one or two are rated “partial_kd,” while sequences with at least one clearly recognizable kinase motif but lacking three or more others were designated “kmc” (kinase motif-containing). In a few cases sequences failing to match three conserved motifs were admitted as partial_kds because of good alignment elsewhere or a good kinase HMM score. Specific rationales for the ratings are given in the “Notes” column. Of the 255 nonpseudogene ePK domains in Dictyostelium (nine proteins have dual ePK domains), 210 are designated “kd,” 37 as “partial_kd,” and three as “kmc.” Five sequences were given special designations, because they are in the BUB, SCY, or SLOB families, which diverge strongly from the ePK consensus, but are well conserved across species. In [file pgen.0020038.st002.xls]

## Sheet: supp_table_1.txt
DictyBase ID	Protein name	Synonyms	Group	Family	Subfamily	Quality of KD	Predicted Activity	VAIK motif	HRD motif	DFG motif	Psuedo-gene?	Dual-domain?	Notes	Sequence
DDB0220130	pk3	pkgC	AGC	AGC-Unique		kd	a	YAMK	YRDIKPEN	DFG				MSFKKQTKTPTSWFPGLKKERDLSHHKERYCTQYDVIKVNAYGKRQQRTLAVSSLGVSNLNGQSCQWFVRNSDVYSIEQDPTDSHKFSLTFLHRYHFEAETPEQAKSIISEFKRLGVGSPSGGGGGGSGVSSNGSNSTATSPNTSPIRLYVSDPSNQPTSSSPPPQPPLSESVGVHRSSPMLSSSRMISQLSQSTSENNISSPTYHPQGLSGSSTSSSSASGGGGNNNNANNSTPPNLIASSASNSSLYSSSINSSGIINSSNNNSSISFNNNNNNNNSNLTTTTTTTSTFKTPTLPISQASKFNNESESMGLSPLTPNSNSQTALMQHINAMPNTPNSNSTEGSRVWKIRAEELKKQFLLKKSSKSTQTVATTTPTPITKADIKIVLDDNKDDKNKDN…
DDB0191195	Akt1	pkbA, DK1, AktPKB, pkfC, PKB	AGC	AKT		kd	a	YAMK	YRDLKPEN	DFG				MSTAPIKHEGFLTKEGGGFKSWKKRWFILKGGDLSYYKTKGELVPLGVIHLNTSGHIKNSDRKKRVNGFEVQTPSRTYFLCSETEEERAKWIEILINERELLLNGGKQPKKSEKVGVADFELLNLVGKGSFGKVIQVRKKDTGEVYAMKVLSKKHIVEHNEVEHTLSERNILQKINHPFLVNLNYSFQTEDKLYFILDYVNGGELFYHLQKDKKFTEDRVRYYGAEIVLALEHLHLSGVIYRDLKPENLLLTNEGHICMTDFGLCKEGLLTPTDKTGTFCGTPEYLAPEVLQGNGYGKQVDWWSFGSLLYEMLTGLPPFYNQDVQEMYRKIMMEKLSFPHFISPDARSLLEQLLERDPEKRLADPNLIKRHPFFRSIDWEQLFQKNIPPPFIPNVKGSA…
DDB0215393p	Akt2_ps	pkgE, PK5, pkfB, DK3	AGC	AKT		kd	a	YAMK	YRDLKPEN	DFG	pseudogene			MADKQGFLIKEGGSIKTWKKRWCVLKNNSIFYSKNASSGELGIIHLKGVSSISISSRKKKNCFEIATPERTYFMKAPSTEEMKEWIEIITQQLNKLKESTTRSNSMGQSDNNLRLSSSGGGGSTQQRISVEDFDLLKVIGKGSFGKVMQVRKKDNDRIYAMKVLNKNNIIERKEVDHTRSEKNILQKLVHPFLVNLNYSFQTNDKLYFIMDYINGGELFFHLQNEEKFDEIRVKFYCAEIVCGLEYLHNCGIIYRDLKPENILLTSDGHIVLTDFGISKEGLVSDNDRTATFCGTPEYLAPEVLLGKGYGKAVDWWSFGTLVYEMLSGLPPFYSQDVREMYQKIMNEDLKFTPQFSPDARDFITXLLERDPNKRLRDIKVVKSHPFFKGIDWDKCVKKE…
DDB0220670	DDB0220670		AGC	AKT		kd	a	YAMK	YRDLKLEN	DLG				MLKDIYNSLLSKKQEESNMAAWNNEDILETQAQLFFSIKSIKGLKIMDNPIKVYCLASLEKQSVQTSSIVINKDQSQIEWNEGYTFDVISSKSILALSIWQGNANVTIANNSIEGGGSSNNSKLVGKLYIPFATFKKQFCDQWFPLTGTSQSVSIHVKTSFTNSSKKVTVDDFIFLRMIGRGAFGQVNLVKKIDTGRLYAMKVIKKDKCLNMNAVGHTFTERKLLKKYYHPFIVGLKYSFQTQDSLCMVLDYIGGGELFYHISERETFSEETARFYIGQIMLAIGFLHEHGVIYRDLKLENLLMDLDGNICLVDLGLCKEGIQEGHVTYTMCGSPEYVAPEIINGTGYSKSVDWWALGTLFYEMIAGLPPFYSEDPHEMTKLILSSPLKFPPQISKNAA…
DDB0185113	DDB0185113	pkgA	AGC	MAST		kd	a	YAIK	HRDVKPDN	DFG				MYNSQQQNIIKINKQDTDGRLQLFIVDAKRTLRNSSIELESSQIYIDVTKRLIDIASLFCKQEEIQYESFAEELLSILNSTQFKILGKCRELVIKLLTIIAKYARVNQLLGIESKDRSPSSSINKNNGFDQLYDFELNRIDENNNNNNNNNNNNNNNNNKNKTISPTHQTIQATIPSPKLQPFLDHDDKDDKEIIDIVSNKDKDQLNGVDDVDLSNTSGISCKEIFEKNPINFQKSHYRCLSYSPKLLEQQLQQKLVNQQIKLKNGKPSPIKRPSPPLPPPQQQQKEQQKEQKEQQKEQQKEQQKEQQKEQEQKQQEPQKYVKFEIQKSPPSNLLPPLPISSSNISNEISKQQQQQQQQQQQQQQQQQQQQQQQQQQQQQQIAQPPPPQSITSPQTISA…
DDB0216386	DDB0216386		AGC	MAST		kd	a	FAIK	HRDLKVEN	DFG				METINNRNPQEINTNETMIENPKDKVSNNNFIPKLNLNNNNLNKINQPGDSETLDNRSNPSSPIESPLSTARISSSHNILFKTRGYYFIKPISKGGYGQVFLAITKSNKFFAIKSINKRDTIGKHMVKELMVERNILVQYQNQSIVKLFECFQTKKKLYMVMEFLHGGDCASLLHSLNTLEEREAKNIIAQIVNGLEFIHSCGIIHRDLKVENLIFDKNGIIKIVDFGFSEVGFTGNSIKNGNKKNNKCLGTPYYMSPEVINKRGYGKTIDWWALGIIIFELLSGETPFVGDNQNMIFEKITNYTNEINFPSYFSEVAIDLIQKLLQVDPLKRLGANGADEVKRHPFFNGVNWSKIYSPESLTFKPKIENEYDSSYFFERENVKKTVSAKKTNNKKPIK…
DDB0220700	DDB0220700		AGC	MAST		kd	a	VAIK	HRDLKPDN	DFG				MFIINKNLPHFKNDFSDYYSKLDNDLSISSPKFESPVLSQPKVKPLSHDIISICSTKITPLDDFNFLKVISKGGFGKVYLAENKITKKTVAIKVIKKSDTIKKMMVDQVNIEKTILSNYKCNFIVELFSSFQTDKKLFFVMEFLNGGDCASLLRSFNNNMPEDLTKNIIAQIIICLEYLHNHGIIHRDLKPDNILIDSNGHIKLADFGLSKFDFVDESCNIKILKNSFTLYNTNNNNTTENQKILGTPYYIPPEVILGKGYGKTIDWWSLGIILYEFLIGYPPFQEDEPNESINPKSDNDEKNVRIIFNKITNHKKKLYFPKKLYPVAIDLIEKLLDPNPSVRLGANGVDEVKCHPFFSEINWKIYEDQKVLVFQPFVENDCDTSYFIERKEENNKNKI…
DDB0220701	DDB0220701		AGC	MAST		kd	a	YAIK	HRDLKPDN	DFG				MKYQLSILGDESRLDPTTFNAFTVYMVNVTNLMTNRQWNIYRRYSQFHELDSEIKSAFPKIKLPKLPKKYIFKNSTNRELVEERKLLLQKYLKDLVKHEQIEDSDCLINWLVPQNEPAFTSLNNPDKSGYLIKEGHVIRSWKKRYFVLKDGLIYYFKHQSDQEPTGMIPVIGSQIKRIGETERKFSFQIIPKNETFFPTFSIQARDEQDCNDWIKAIELSQQHFQDQEQYRKQEEEERQKKNNGARIKKSGSFEFSTLTSASAPTSPVQSSSSTSNMLPSSYQFSSDGSNNNSVCSSIGALGPNNSNNNNNNNNNSYYYSHSSNNHNHYNHHNNNHNNSHHHHHHHNGLNRGSSQVSLSVNTTSSNSSGSSSSTSLSRRHPPQKSKSDLNLSSVLHSNI…
DDB0229452	DDB0229452		AGC	MAST		kd	a	RAIK	HCDIKPNN	DFG				MYIYINNEIEELIECAKKIPILNNNENGNDHNKSISKLITIFKSKQRSRSSSFSLDTLNFNLSSSSSNSIEIDDENPYNTNNNNNSNNNNNNNNNNCNNSNNSNNNKNINSLDNIDINNNNKNNFNDCSSYSSFSSSECLSDIGNSCIDSLELFRLSDDIEEESEMIFNQVGPDRYNDLANIFSKSHKNLTILLKDINRDTLDCSECIDGSLSDNEWEKCLCCGDIHSLGDYKHVECIGKGGYGVVCKFINKKTNEIRAIKTIRKDYSALKEINTLKELGGQFTVNIFHTFLSPCKEKVLIEMEYLSGGDCAFHLNDVGVGFPEELAKQYTAETVLCLDFIHEKSIIHCDIKPNNMVIDSDGHIKLLDFGNAKKFNQKKPTSNDGILGSPRYISPEVLL…
DDB0216387	DDB0216387		AGC	NDR		kd	a	YAMK	HRDVKPEN	DFG				MEPILIPSQHNRLVIPSEPNEEEFNYIADGYKGKLNIDSYDIISTIGSGSYGEVCIVREKSTKQVYAMKKIYYTEVSDTELVKKRALRERDAMVICNNKNNKRAPKLYCSFIDDNEGVFYYVMEFIAGGDFNSYCYKRLVDGKKFTEEEIKFYIAELVLCLEAFHSYGLLHRDVKPENLMINKDGHLVLGDFGSSKLANNSGGGGGNFGNTLTVPMSTSYSTSPSSSISSSLLGGSGGFTPSHWNGMAGSAGSSFGSSSLGRSFDNTPPNFNSFLRNPHSSYTSYIGTPQYMAVEVVQGVNYSKLCDFWSLGAILFELVTGQALFVESPDTTEQKIRENIGNWRGLLNTAVQKNQPMSKQAESLIRECIAPERKRPDASTIKKHPFFEGINWEEMANFN…
DDB0231558	DDB0231558		AGC	NDR		kd	a	VAIK	HRDLKPEN	DFG				MVFSLKESSDSISKPSSLKNSTIIENPEILNNNNNNNNSNNIIKSPNFLLSQKQRSINISNEQTQRELNNNGGNLDHRDPNSPKYLTSSHSSVVIPQDNSNNNNNNNIRISTSPILTEISENGLLESPTSPIRTSSTPTTPTSPPFITSPPFITSPKGLNSPRRLVGFFSKSTSYQSLLANNNNNNNNSNNSNNNSNSSNSNISCSNNSNKISRLINNSNTTDSNASIRSSNNNNDDFDNNDDEDLNSINNSSGIGIGVSSDYSLMGSSSSINGNTTTTTTNTYSYNDNDNVNEYSPKGKRLIRHEKSKSSPPLSPITPYYENLVIKGNYTNSNNYNNYNNYYYNNNSSGNNNNNNNNNNNNNNNNNNNNNNNNNNNNNNNNISGNSGYNNSRDDLFKR…
DDB0216241	NdrA		AGC	NDR		kd	a	YAMK	HRDIKPDN	DLG				MINDHESVIDVGSDDERENFEDEEDTTTVYSSDPLSRPTMDRSLAAKMYIEQYYINAQQSVKERGQRRKDLELKLENMKLSSKESNDLRKELDKKESDYMRIKRLKLKRSDFEVIRIIGRGAFGEVSLVRHRESNDLYAMKRLKKSEMLKKEQAAHVRAERDVLASANTNWVVKLYYSFQDDNYLYLIMEYLPGGDMMSLLIKYDIFTENQARFYIAETILAIESVHTLGYIHRDIKPDNLLLDSKGHVKLCDLGLCTGFHRLHSSEFYQMLVGDAMTIKMKLIEATPLTQTERIASWKKARRALAYSAVGTPDYTAPEVFLQIGYNKEVDWWSLGVILYEMVVGHPPFLSDNTTETCLKILNCKETLQIPTDMGLSKEVIDLIKRLVCEKDRYKSADE…
DDB0219947	NdrB		AGC	NDR		kd	a	FAMK	HRDIKPDN	DFG				MNVERKLESLSLQQQQQEEQQDESEQPNQGVEDEEEEEYDEEEYEEEEEDINFSKETLEAAMATKVSIEQYYTSLFKSLKERDDRRCFLEKKMEELNLREEQKSVKRRELDKKETEYIKSRRIRLTGHSFESIRIIGRGAFGEVRLVKMKKNNKFFAMKKLDKSKMIEKHQTIHVRSERDILADSNNIHGSNPWIVSLYYSFQDANFLYLIMEYVPGGDMMTQLIKYDTFTEDATRFYIAETVLALHSIHKLSYIHRDIKPDNLLIDQKGHIKVSDFGLCTGLQTNRVPTLAEIYKKYEGDNNIREEDQTPQSRSARFDSWKRQRRVLAYSNVGTPDYTAPEVLMKDGYSAECDWWSVGVIMFEMLVGYPPFCSESIRETYHKIMNWKQTLPKIMEEAK…
DDB0219984	NdrC		AGC	NDR		kd	a	VTLK	HRDCKPSN	DFG				MSRKENLNRSSSSNSIEFNRDRDRDSSNISNSSNINCNNSSQTPPIPQHNSLSGRSKHSSPIHSLKKKGSLVRQGIEDLFSSLSVDTHSSSNSNNNSSSNNNNNNNNHNINSSSESSTPTTPRSSFTPQVTMNSNQSSGNNSPQLSSRSSSQSTLIPSNEPTKSLAKFFLLAQQVDYVGDSSSTLLPVENLGLLSIQWKTYFTIGLNSTTTGYDVLKYISIKTNRDLKSLTLADSDGKIIDNDYILTQQRCKKFVVVEDLNIDDLKMKQLNHLQQLPPPSQQQLPPPQSHQQQLLQQQLQQRLQNQNQNQNNNSNSNSNSSSSSSCSTPQSIVSQQQKLHQMLLNQQQIQSSQSTTPTNSSQKSSPNKVTDHQHVENCNFTSPSPSSPSSPSSPSSGMI…
DDB0229453	NdrD		AGC	NDR		kd	a	VTLK	HRDLKPSN	DFG				MNQSTQNIFKMEEEEEDDVDGEIIENNHCINTIIPLHIHSNGLNSIEPILEEVDQNQISNDNRFNNNNNNNNNNNNNRNNNNNNNNNNNNNNNNNNNNNNNNNNNNNNNNRKSWIGHLFVKNKKEKKHIQPITIENNNNSSSDDSYLSENISSGSSNGMDNSSSGSSSSGSSSGSSSSSSSTNTSAYTSPNTNSTTNTPTSSNNNTPLSTPSNSTRKKFIQNFLSIFSKSDDNRNHSTNGNSNQSQNIHHLSLNNGNLTNINNNNNNGNNNNNNNSECHIRERHKTLSKFWKKRTPFVHSPSNYHIVDNKHHRNHKRSSSSSQLANSVSCDQLNIKYISTKHERSSKSSSMALRKMMYNDLFENLIHQQQLQLQQQQQQQPQQQIDNIPENNINININT…
DDB0216243	Pdk1A	pdkA	AGC	PDK1		kd	a	YAIK	HRDLKPEN	DFG				MENIVITNTSGGGGGGVPSSSTDPPNNTTTTTATASAIDLNMSLSPFLSSPSLSSPSIQSAKKKTIEDFIIGKVLGEGSYGAVVLGTEKETQQQYAIKILEKKQIIKENKIKYVQIEKEIFCKSNHPNIVKLFFTFRSEQCLYYVLELCSQGDLLHQIKKVGSFDYRSCQYYVAEIISGLEHLHSLGIVHRDLKPENILMSSDLHVKITDFGTGKILPPPQSSQQQQQQQQQQQQLPTNSSGNLSSLLNNVNNLSVSTDLTQQQQNRTSSVDSASTTDSMISPNLQPTTTTTNNNNNNNNNNNNNNNNTAAGSNTNTNTNTNINTNINANINNIKTTEIPKLTRNNSFVGTAEYVSPELISNKETSTDSDLWALGCIIYQMASGRVPFRGKTEFLTFQK…
DDB0216246	Pdk1B	pdkB	AGC	PDK1		kd	a	FASK	HRDLKPEN	DFG				MINGRYQKEDVVNNNNNLNLNLIEKTLNDLTIKNNTNINNNNTNNKNTNYYNNNNFNNNNNNNNNNNNNNNNINNNNNNNKYLNNSHNNNNNNNNNNNNNNNNNNNNNNNEINNNNNNVLSHSSLSGKGGSTTYETTSYTTSITSSRDTGTISTSYESSSSSSSSSSSSLYDDDEYSDYSDSSDSIDSYVNHRQALSKSQQQQHLQQQQDQPQPLHSSMGAISNEKPPSPTNQQQQQQHHHPKHNIELPKTSSFGLQPNSSIPHKKSRSDFDFIRTIGKGAYGKVKLVIEKETQLIFASKILNKKLIIKEKKAKYVNTEKTILDSLDNPNIVKLFYTFQDENNLYFILEYCPNGDLLGALKKAGCFSIDVVRFYAAEILIALEYLHGKGIAHRDLKPEN…
DDB0185224	DDB0185224	pkaD, PK1, GPK1	AGC	PKA		kd	a	FCSK	YRDLKPEN	DFG				MSAILNNYQYIPNNSLNSNNSNNGNNSTILSLCDNATQLMDIIMREFNEPIFDYNQNSSEINKSLVKTIKSLLETLTKNLNNINNNINNNISNNNNNNNNNNNNNNNNNNNNNNINNNNNFNTPQIIINDNYKLYTPPPAPMLKGLSCEVPFETMEYMQPLDLSNNNISLNNSCNMINNDNNNNNNNNNNNNNNNNNNNNQQQQFYNAPSSNSTPSHSSPSSPTTSSIPFHPNFTLSQDNFNQQLQNNNNSNNNSNNNNNNNIINNNFLQNSQQTNQSLQFSTTQPNLNNFYDIPKQPIICSSPIVNIPPPFYLDGSIDPVENIDWKRTKISDFNFYGSLGSGSFGTAKLCRHRGSGLFFCSKTLRRETIVHEKHKEHVNNEINIMLNISHPYIVKTYS…
DDB0218566	pk4	pkgD	AGC	PKA		kd	a	FCMK	YRDLKPEN	DFG			missing contig data upstream of kd	QQQQQQQQQQQQQQQQQHQKTSPSTSFVDYNNINNSNGNNINGTTSTCNSTSSSKSNSKEIYNENNNNNNNNNNNSFTNVHNNNNNNNNNRKRRNSHISYDTPDSNNIDNNIESNDTESGFRKNSKKSTDNNNNNNNNNNNNNNNNNNNNNNNNNNNSCNINGNINNGNSNNINNNNCSNIDSTLADVSKHQYTNQHQQQQNIQQQQQQQQQKNQQQQQQQQQQQQQNNQQQQQNNQQQQQNNQQQQQHQQQNSQQQQNNQHQQQLQQQQYQQKHYNNNNNNNNNNQPQTSNQNIQHSQGLNYNQNQNQNQNQEAPIVVNSLILRSIGMMTSKISKDFEELTTFMKSSCPMLLRFSGVENSYHILEKLNNIITQSLEGLPKTPQCSQPPFNQLIPLSNT…
DDB0215408	PKA	pkaC, PKA-C, PK3,PK2, DdPK2, pkacat, DdPK3	AGC	PKA		kd	a	YAMK	YRDLKPEN	DFG				MSNSNNNSSSGNHNSTTINNPKVNVYSNIPNSTTYTYGSGGGGTLSGNNTNNNNTNNNNNNNNNSSGDNKNHSPVTSATDRLTKMDIEEKWDNKNYEKDEREKSPLFHILASNLNSFGNFKVPSTFSLTPPEPNKQQQPQQQPQQQQPQQQQPQQQQPQQQQQQQPQQQQQPQQQLQQNNQQQQQQLQQQQLQQQLQQQQQQQQQQQQQQQQKQQKQQQQQQQHLHQDGIVNTPSTTQTSTTTTTTTTTTNPHTSGLSLQHAHSSYTPSNVLHSPTHFQSSLPTRLDTNPITTPIRQQQQSQQQLQQQQLQQIPPPTVNSFFLPPPVNARERLKEFKQIRVIGTGTFGKVYLIQNTKDGCYYAMKCLNKAYVVQLKQVEHLNSEKSILSSIHHPFIVNL…
DDB0220702	DDB0220702		AGC	SGK		kd	a	YALK	HRDLKPEN	DFG				MTTTISSNLPSQLEISPTKLLITKQPIKLRESTESPFKSMMDTFKNTIISTSPTECEESSSSTITTPSEESLSSGEESSSISDSESKIITIATLLKPSNSVQDFTPLCNGAQETEIVKISNSINLSNFIIKHLVGKGGFGKVFQVVHVDTQKVYALKVIKKNHIIAKKSVVNTLAEKDILKKISHPFIVNLHYAFQNEKKLYLVMDFVNGGQLFYHLQKEAIFSEDQVRFYMAELILALEHLHDSNIVHRDLKPENILLDSQGHCILTDFGLAKLEVKTNNETFSFAGTLEYMAPEMIQHATCGKAVDWWSIGILMYDMMIGKPPFEHKNRALMQEKIISEKAKFPKFVSSSARSLINGLLTKDPTKRLGANGAIEIKRHPFFKSIQWRKIENKEITPP…
DDB0191365	pk2	pkgB, PKBR1, DK2, pkfA	AGC	SGK		kd	a	FAMK	YRDLKPEN	DFG				MGKGQSKIKNGGSGKPAKAGKPKKGNKNDETTPTSTPTPTPTPTQQNLDNSAQQQQQQQQTTTAAVSLDNKEQQQQQNIPAPATQTPITQTGTPTIEESQKNTDNNNINGASNEASSSPDSPNGSGNGNDDEDEGPEEVIFSKNKQSATKDDFELLNVIGKGSFGKVMQVKKKGEDKIFAMKVLRKDAIIARKQVNHTKSEKTILQCISHPFIVNLHYAFQTKDKLYMVLDFVNGGELFFHLKREGRFSEPRVKIYAAEIVSALDHLHKQDIVYRDLKPENILLDSEGHICITDFGLSKKIETTDGTFTFCGTPEYLAPEVLNGHGHGCAVDWWSLGTLLYEMLTGLPPFYSQNVSTMYQKILNGELKIPTYISPEAKSLLEGLLTREVDKRLGTKGGG…
DDB0216427	AdckA	abkA	Atypical	ABC1	ABC1-A									MGGRLNDLIQVAYGGKNVILSMMKNKTRQTSSVFINNLNSLNNNNNNISLKDKFKDLKDLKDNLNEKKINNDNDDDDEDNLIFDEKKDFLNENKNPELNYIKSKGHKIPSSQTSRFWEFTKLAVGVGAGFLGEKTKRTIDSSSSSSSPSSSYSAIFTDTNAERMAESFSRMRGAALKIGQVLSIQDESFLPPKFVEILDRVRKNANPIPLEQLYNTMSNELGENWRSKFQLFQDDPIAAASIGQVHRAITLDGKEVAVKVQYPGVADSITSDIKNLSSLLKMIVPETAYIEKSLESARSELLLETDYLNEASNQLKFKSLLESSINSGTNGSFKYLKDLYVPNVIMELTTKRILTTEFVHGTSIDKITIENHNQETRDWISKNILSLCLAELFEFNFMQ…
DDB0229418	AdckB1	abkB	Atypical	ABC1	ABC1-B									MNQIHSTILKKGILNIKPQIRNITKCTNTINYNNNNINNRYFTSINKNKNIENLLQQQPQQQPQQQLQQQPILFVQNQNNINYFKREYTNIGGTSPNRQSVPENSTTKTTATATVETDNVVNSSTTFTLPKEVEEEIIDKNERGKEQEQENKQQKEQKDDNKSGSIFSIKGWLTISILSVLALGTKLVIDPPQNIDKLDLAFIRNLRVLYAGFKITFYYKYYLMGLNRGDEGFAENIQIAHKLAAKAMVDLCYQNKGIFIKVAQIIASLDHILPQEYIKSLSIFQDHAPFVTFEEVEKLFKIETGKHPDDMFIDFERLPINSASLAQVHKAKLKLENDEIIEVAVKVQYPGLMNKFQKDMDSLDNVLTYITLFFPSFQFSWILGEASSCLSQELDFVNE…
DDB0216431	AdckB2	abkD	Atypical	ABC1	ABC1-B									MKILKFSLLSKLKHKDFIVTSFRNNIINSIKNNNTNNNGLLKFSNNKYNFLNNNNNNNNNNVNKINNVYYINNNFKNVMENKIKPSSIQFFSSLSNKYNLNSFTTTKPQPCQAKPPSSKQQQQQQQQQQQQQQQQQQQQSKKKTSKDRLRDILKKTVITPQEFLNVLQRFAKNYKKTIASILAAIALIIYSYETPDSYFGSMMNVIVRFYRAMKCATKIMINYKILSYTPEKSSEYLEKSKICHQESADLILDLCLTNGGLYIKAGQYIASLNHILPIQYTKTLSVLQDQAPWRDFYEVESVFLKDLGNAPNHYFSDFDRLPIAAASLAQVHRAITKEGEEVAVKVQYVDLQRNFDGDIFTHNVLLTLVNMAFPDFEFNWMAEEMKNVLIKELDFSQEA…
DDB0220789	AdckC	abkC	Atypical	ABC1	ABC1-C									MSNKQIFLKFKSGEIILNNFNKYTDSISSKLLFYQNIKNQENNSGNENYKNFNYNYKNKNNYNNNNNNNNSNSSSNNNGSNNNIKFNSLFISSIYLYNNNNSNNNDLKNDKNDNSIGNINKIIKPKIEIQDLLNPFEAIKEIVGNKEDEEINLVKIGIRVLELGLILLPSVLTFPCCFIPGVKELWWQLLLETIQFSGTCWIKFGQWISTRPDLFPDLLIEKFSQLHSQCPSHSFQFTNESIENSFNGKSIKDLFLWFDEEPMASGSVAQVHKALTMDGKVAVVKVLHPNVKSNIKRDFFIIYSLIWAFSHIPEMKWLSLPESILEFGKSMMKQADLELEASHLNRFNSNFKYNSEVIFPKPLYPLVSKEVLVESFEPGSPIMDFIKKNDHHNPTLAKI…
DDB0187708	DDB0187708		Atypical	AFK									weak similarity to actin fragmin kinase	MTFIIKKVKNIFSTKKINNKTNNNNFKNENLNIKNEILNNNNNNNNNKNNNNNNNNNNNIENNSKNENFNNFNKIHNSPISSPNLSPSLNSIDSINLNKIIIQNIDNFETNGNILNTSSPSLNSSVAKNNFIISDIQDIDWNNLVNIELLNNNINNNNNTNNNNNNNIIILVTFYNGYDDFNQVILKSSNTMVQDVYASVLQVILKYPVPEMRLIDSCEEEFNKMSINLLKQSKLQSEQLFNIIQTQIEKPFFLIMEYKNGGKFFSQLNHKEYFSSQKNGEKKLKQLGKLLSFDLICNINNNICNFNYNNCNNNNNNNNNNNNNNNNNNNNNNNNNNINNCNNNNNNNISLNNSNNNLNSIFNNNNFNIFSNIIFYEQPDKNGWYFGIIHSSILCLNSS…
DDB0231760	DDB0231760		Atypical	AFK										MNKIKVFKKNFFFEKIKNKKNNIEIKKSTNDSTSNTCTDIKNNIIIENKINEENIENNNNINIGNNSVNNNNINNNNNSINNNNNNNNKNKNKNNNSYIPMIQYSNIHCIDWSSLISVDKLDLGSSNIFLIATFLNNKCEYNQVLLKSSTTIVQEVYASVLESILKLPIPEMRLLEYSNDEYIQMSRSLLTISSKTNKSLYDYIKLELLKSFFLIMEYAPNGKSFKDLDYKEYFSGYGGEKKLNQLGQVIAFDIFCNNSDRLPLIWDNVSSHFSNILFYDIPNRNGWYISLMNSNVTCINNSSFTIGYRKYITRVKSILYALFKRPNIESNQIKKMRESISKSYKINLSSSCGISIQRGIIQGVQLIISRISISILSDTKEKLRHLVKVDSTTNAWKKG…
DDB0233254	DDB0233254		Atypical	AFK									weak similarity to actin fragmin kinase	MKTLRELRNKISFDKNIDSGSSSSNIGGSSSNSSGTTNKRSSGNFNGSSASSSPSSSTNIDYNIPTFSNIQNIDWKSISSVEKIDFGNSNIFLLITFNNNNNINNINNLNCNCVNNNNNNICNNNCINNNNNTNDENPSIINNYNESQILLKSSSTIAHDVYAYVLEGILKYPIPEMRLLDFSNLEYTEMSYNLLIHSKDDQSLNDFIKSELEKSFFLILEYRNNGKRFNELNHKEYFSGSKGGKKFKQLGKIIAFDIFCNNFCKLPSPPLNWNSSTFFSNILCYDSPDKNGWYFSLINSNISFLNTSPFTIGYRDHLNRLKLLLFSIFQNPSTESVQIKLMRDHLLKCQGIKLSGSSVSYLQKGIAKGIKSIVNCINFTVLENTKEKVKNIVKLDNNN…
DDB0233254	DDB0233254		Atypical	AFK									weak similarity to actin fragmin kinase	MKTFRDFKKKIKNNNNNKNNKNNNINNNNSNNNKNNKNNNNNNSNNIYTPSISIIDNYDTLCSTPQNLKSNLKKNLNINNQEFITSNILEIDWNTIIDIEIIDFGNSIVCLLVTLSSDNLHFNQILIKSTPTIAQECYASVLQNILKLPILDLRLLEKNNEFLEMSSNLLDFSKDDQFLNDFIKSEFEKTFFLIMEFRQNGKKFNELNHKEYFSGYKGQEKFKQLGKIIAFDIFCNNFCKTNIAGDDSSIYFSNIICYETPNKNGWYFSLINSNISCLNNSLFTIGYRYHMNSLKLLLFSIFQNPSTESFQIRMMREHLLKKLNIKLPKSSAVYIQKGIAKGIKSIVNYINYPLLENTKDKVKNIVSCDNYNIWKKGIDSIHCPFLLDVLNEIEIEISN…
DDB0220120	ak1		Atypical	Alpha	Alpha-unique									MQPVPSDPNYGLLRSLFQDPNNQCCAECNSANVPYVCIKLGVFICPTCAHFLSTLGFKVRPIMGSSFSEEDISRLQSIGNLVSKQFWLARWTPMDIVMPPPEDPNLESFLRLKYIEKRWTSSLSTSDGFSSPNNNNTSNVNNINNNSNHNNNINNNNNNINNNNNNNINNNNNIINNFSNINNISNGMNNISLNNINNNNNNNNHYNGNDIGIPIVHKTQSQPQPQPQPQPQPQSQGFSPFNSPRSSPKPGRHHLIDDLISFNPTPVNNSNNNNNNNNNNNNGNNGNPLKFSGGIPQNNNNNNNNNTTTTTTTTNNNNKVPFDPFSPIKTFSESGEYQNTNGNQQLSGSGNSLIDILSHPTQSKSPSPSGTPHSLSPQHHSSDFKVHLIDIPTTQQQLQ…
DDB0216405	VwkA	vwkA	Atypical	Alpha	Alpha-unique									MESKYVLSTEKESKTKPSGRVNVSDMDSISNSLSKTSLGTRKVPTSLKTDASRSGLSSGGSKTHISDESALRMVYGSTPRDEKTTTTKDSITLAKEKEKKIEKRNEEIKLTFKAIRASECVDLLFIVDCTGSMDPYIEQIKSDIVKLQEALKLKHSFLDIEFGFIRYTDFDVASNRCSTFQFSRSTVEFVRFVSEIRAGGGADGPEDVFGGMDLIKSMKWRPNSTRVVIHIADAPCHGTEYHSMADSYPGGDPNGIKLDDLLTDIISLNINYYFGHINLKETGQMIDFFDKKTKEISRNKKSINSFDSKETSKMNERIFISIEESISVSRSVLTEQYLGHNIDGSTGKQRSEREFEINTNMDIDFGELPYIQMLQTKFKMPSDIVTCLSSSYEMKLNEI…
DDB0216274	MHCK-A	mhkA	Atypical	Alpha	MHCK									MFNIKKRKESITGIPPINVNSPQSVPLSGTLQSPLITPNSPNFVSRQCPFKKFGCSSFLVSKAEFDNHLKDDAQFHLQLAVEKFDHQFDLHTQLMAHFTEQMEDQLEKTMKVVRNHTDSLGGNVQTKLDEGIEKCMAFAKKVEQQQQQLAKRLITQQIQEKKSTSSPLVKGGISGGGGSGGDDSFDGANISSMSTSKQELQQELQSLSIKMKKELTELSDELSQKLERSTGNIDIKIKRIEGEVNEKIDKRQLVSTIDDSIGKKTDSIGYTLESSIIKKVEEKEKKKSEQNQLLFDSKIESLKDKIKIIETQQLDTSSEVRKLKLESTSSGNLMAGLNGTSGRPSSSSHFIPSSVSAAANNINKNEIMEEVKKVEEKLQKKIREEIDNTKSELSKVERS…
DDB0191333	MHCK-B	mhkB	Atypical	Alpha	MHCK									MIFKVWFSYEDEEVELSELTNDTTVSAIRKILHEGKIFRFPYGTSQTDLQIGKMLPSGSGGGATADSKFEKFKARNTLADIQYKVGDTLYVRVKKSKPTNDSLLPTLNIAFLDGSERAIKWEYDPYTTTAQWTCTATLVKVEPVPFAEGAFRKAYHTLDLSKSGASGRYVSKIGKKPTPRPSYFEDVKMQMIAKKWADKYNSFKPPKKIEFLQSCVLEFVDRTSSDLICGAEPYVEGQYRKYNNNSGFVSNDERNTPQSFSHFTYEHSNHQLLIIDIQGVGDHYTDPQIHTYDGVGFGIGNLGQKGFEKFLDTHKCNAICQYLNLQSINPKSEKSDCGTVPRPDLIFPDTSERDNNNNNNNNNNNNNNNNNNNSNNNNNNNSSISKSLVEISSGSKERN…
DDB0216199	MHCK-C	mhkC	Atypical	Alpha	MHCK									MEEKKTGAAAALALLNQKFPVADVIAGTKCERAIKWELTIGDDLKPKWTHSIVCVSIEKTPFAKGSCRTAHKLKDWSQPDQGLVGKFSTNKKTTRDSYFTDVLMQTFCAKWAEKFNEAKPPKPITFLPSYVYELIDHPPPYPVCGGEPFIEGDYKKHNNNSGYVSSDARNTPQSFSHFSYELSNHELLIVDIQGVNDFYTDPQIHTKSGEGFGEGNLGETGFHKFLQTHKCNPVCDFLKLKPINQSKKALLRGTLPVVQLMDFHDAIGLNGNGSGPKNNYDMNYFRNGGGAQQPISLDDEEKMLQEQLERIRAQQQQKSKPSPPLVKQPSGNNLHKQQSPSSPTSKPVPQIVKTPSQSNVVNKSPVSPPKENSNVKLEQDNINNNNSSISSNNDNSNNN…
DDB0220109	MHCK-D	mhkD	Atypical	Alpha	MHCK									MEDNSFLKLSKKIEKILEKNDYLKKKVEQLTKSVDNHEFKIQELLLLLRKNNIHPTTTTTTTTTTNNNSTCVGISNSPPLSPRTSTDSMTNSNNSSATSSTTPSPTQTSTITTTSQIDPNSLTNSNNSFIPINSPISQTTVNNNNNNNNNNNNNNNNNNNNNNNNNNNNLNNQTITSPLSTSSSNSNSNSNSSSPIVSPVSSPQLSGSGNRPRIQFLGNGRMPSTGNLFKKEDSSDSLLKYSKDSEHLYIVPTTPRPSKSPSMDFIASTSLINTVSSNNTDSTNNDNSSILNDQQNQQQNQQQQNQQQQQEEINFITTEDKLPNLPDSNCQWAIIWEYSANDDEWTKALIIVEIDAKPFAKGALRNAYQLKIRSNAMQCFNHFATPIHEKYMEGKKLNL…
DDB0220693	DDB0220693		Atypical	BRD										MSLEQQDETVVEEETKTSFETNNSTANNTNNNTDNTYKEEILKSTESITRNDDKVDPTSATALEKDIINNGEYSGSSSSSGNNNINGSNNIKNIVIEKVEQLERVVVNNNNGDENNKDIHDSSNNTEDIDISKSHIIKYDKDEMSTISTIHYSDDESSKEKQDNINSNNNNNKNKNEQIINSENILDTPMTEASDQTTPSDTPPTLTNNTSSTTTTTTTNNTTTAATTTTNSRRKRNSLSTPSSEMDPVLDSTSENNTTRKTRGSRNSKKEPEELLLTPEQAKELSNKSKKWIYVPIIEAEAKKEEVLPAKRDRKQVFNENIFSSSRKSTTKGGEKKNDTASTTNTPIITAQQNTTPLSPTQTTTTTTTPTTTTAQQNTPAQTESKPPTTISINIKGSK…
DDB0220694	DDB0220694		Atypical	BRD										MSNKTLPYCCEHGLKDEVIALLAKGEDVNQKDGSNRYPLHYAAIGGYIEIVAMLLERGALVNCSTPRGATPLHYASRGGRIECIQLLIDNKADVNCRDGAGSTPLHTALQCNETKCAIALIETFGADVNLKTAEGSTALHLASARGLVPVIVALLENGARADVRDSKENSPFQSLPINLTENEKKEKIENSISQDISKLFNINKNREFSGVGKKEDDDNNMKIDKQESEQQSTSDKLYSDITFLIENQKVYAHKCILQARCPNFMSSINNKIEQQQSQKPIEIKDYSFKLFLSFIEWIYTGSIEKFESTSKSIDLSFQFSILLMGEKFDCKGLVSYCREFIKESIGDSNVGSIWSIIKKLPTSTRSNLGNLVRDCLITMVRSWNIFTMTKTFSTDINKS…
DDB0220709	G11		Atypical	G11										MNIKRNQNNSIDNNLSIDSNPSPIKKVKNHLDFSKSYNEDDEPSNDLDLSFNTSNISNLSNINGEEDNDDDDRENEPKDIDNPNPSITTTTATSTNSTLVKKTNNFLDFNFAFEPNKEEDDEEEDLNISLTTEDILLSQIELLKAEWDYITYNKSPPLVLQSVYHQSNKDSERSIQILKKKGTIRLFQIATSLNDYCIIITTDYIKNIELLKIENTTIPNKIKPETLTNNMKNSSPIKSAPIDTILLKRSEILDLFIKKLIPNFNEVSITRSKLFQLLSIVNDDHHQQENIITHLVQCGLLLQKDDCTFTFSVPGAGGFFLNLMKGRKEILSNIQRLKYKEILKKDLLKKKLKYSNVQMQLLIKDLLGLNKIKIIPTTQGELIRCVQFDEL
DDB0215354	DhkA		Atypical	HisK										MELKTFKDLNDDIIGDTSPVINTGDQPNPLRTQQQQLQQQQQQQQQQQQQQQQQQQQQQQQQQQQQHHIPQQLYQKQQQQQHSHSYGNHSFIHNVSPTSPSYDINNNNNNNNNNNNNNNNNNNNNNNSNNNNNNNNNNKNNYNNNYYYSPIENSNISKSLEESVLNQFPHNFNLNSSNNNYLNNSSSLHNINQSVNSLSNNNNNQTNQQPINNNNNNNNNNNNNNSNNSNNSNNNNNGNNNNNITDSPTKSKRHSTYETNIGSHQRRKSIQSLIANSAIHSFSKLKNKPLSSSTPSTVNTCGAVNNNSNNNNNNNNNSTGSLGAIPMDRSFDGNINTITEESTGGNNSPRSNCGSNCGSNGGIPLSPRNLSSLNSGVNVSPRNIHLNNLNNNSSNLPPL…
DDB0215358	DhkB		Atypical	HisK										MEKSEQTNSFESSNNNNNNIDSNINNNLENNNNKNNNNNNNNNNNNNNNNNNIENSIDKNNKEDNSLVGVNSHRKHRTRLKSKKGNKHETKKEIDYKDLLIKLPHNAVSNFNSLENESSDNLTPPPPINSSPLPLPLSLPLPLSLPLPLPLPLPLPLPLPPNKENIEINMEDIIIPENKIKNKNNNNNIDINNNNNNNNEKQTSIIEMEDLDKLKQPKINEGSTGKKGKSHFFSFLQRGDKTNSSILKSSEQPTHKKTKTNINTPPDYPIHYFGHHKRFSSSSDEGSDNSKSQHSSVNTPTLSRHNIDSLPESQQSQKQSQQQSQQPQQQNKTKQIQQTILNNNNDNLNEVTPIKKSSLPTLEVSPIQSNIINNQTTEKHNSGGFTALTSASAMNHQNQ…
DDB0185038	DhkC		Atypical	HisK										MIVEVELGFLLSTLFFTIISIILFYFFINNKNNLIDQCQEVTKLNNKDNKIVNNNNNNYNNNNFNKIEEINDDKNKEIIKLINNSNNKNLKIKIQEIDSGNNNNNNNNNNNNNNNNLNKNSNEIFRNFKIFSGSLLVIDQDLNIISSSESVRDIFSNINDINGVNQQVIGSLQNYSFINLVHQKDKDRVSTFLKLKFKNNNNIKHQQFSEDIINEKDELKEIQIEDNKELIIINNNNNNNNDNVLKFGNNNSNNSSIILFQGVYHLNNTDLSKPFNLQVSILPFISENYIVLSLKDLSPPPLRLLLNKTSSALSPRSLSSSSSSSPSSSNNNGNTNNSGSLSPRSSNSNGSAVSPRNVSSNSMSPRGQNSDRSISSPRGSSSSSSSSSNELAISPRNSN…
DDB0215384	DhkD		Atypical	HisK										MQDISTTTASTNYLKADGDTGAVFSITSQQQQIHYMRKQKPDHEKTREELIEEINHLRAVSNSNKNARIMLDEMYQFVALLDVNGNLLDVNEPALQGGGMIRSSIQGIPFWDCRWWATSQENIDNVREAVHKASKGEFIRYETEIFGKSAGTEKITIDFSLMPLFNDKGEVSLILPEGRNITEKRLGELEIERKNNELRSLYEKIKELDELKTQFFANVSHELRTPLALIVGPTDKLLKDENVDINVRKDLEIVARNARGLLKIVNNLLDISRLEAGKMNLNYSMVNLGQTVHLIASCFEILAREKSLDFSIITPSEPMMAAIDADKMQRVITNLISNAFKFTPSGGAVKCILEKFDLSPNKPGFQIVVSDTGPGIPDNLHEIIFERFRQVDGSSTRKH…
DDB0191265	DhkE		Atypical	HisK										MDKLKINNNLSPPSSPSSSTTTPNLSSTNLENNLNSNINNNINNFNLNNSTNTFNNSNNIIINNNNNNNNNNNNNNNNNNNNSNNNNNNINNNNPNVNSPNEVILNNNFLKQNKKGFFKRNKKMIEIFLPPKFKSPIYRRCCILLGECGVYVFIYMFFLIFLRSFYPIFICGIVSMIVLYIVSTKTTKYKLVALIYIFVQSILNFTFFLQITNNFNNNTVNINNTDDYSNEVIEFSKLNFLFIMNLILSLISIQIFFPKFTFSITLTCSLNIFNIIIHLISIYSLNTKKLIVFQNLIVPITVSFLLSFYSYILSIDNQEIEAKEKRFRNIFDTSSEALVIHKNGLIIDVNSTFEKIFQIKQSDLINGTIWEYLPELESFFQNTNGNSKYTNQSLQQQLQ…
DDB0185098	DhkF		Atypical	HisK										MILKFIIQQCVFKVAKIFSDNLIQIFMDISSVYSSSTLFFSKLSLLMCKVFNSKCAGISVLNKDGLFDTIAFCSSTQELENFSYSLKKISKNITYYDNINEIFNNSEIIKKYNLKSYMEIPLKDSKEFYFGDIVLFGDQTLNPNILDTNILTFITNRTSMEFEKKKVSDQLIIAKNLLDQSPSCSCLVSRNGKIIRKIGAFYERLLGLEIGENISSVEKSSDISTILKQVCFENNNLSTETTITKKNGEKYPAEVFVKEISDIHSNSIGIMIIVRDITDQIRLKEMNIELQKKSELEQKRNQELMEARDLALTATKIKSQFLATISHEIRTPLNGIITMGEMLLSTSPLNTEQHDIAETIFGSSELLLSITSDILDFSKIEASKLELEMIEFDFIGCLE…
DDB0219944	DhkH		Atypical	HisK										MNIGDDKSEVDVIIDSSSITLNNNESSNNNTNIGDVLKFESGLYNSFECELINQVFNSVPIMMGVCDLYDNSNSDFQIQDSQNYDFKFVISNRCSYDNLHMFLDKGKGLDGHYSAKELHLPAYFITLWIENMLRSLRKKKSVKFMYPRYVDNGETPSSDDFYSQKIVWKKSTMCFMGQVLVPLDDINSNSNNNSNQKQTACRFFFTSEEVTKEKFKKEELINDFKSRLETLENKIDQRVDERIETRFKYVLESIPQMVWVTDNHGKIEFVNRQWKDYLGIDHSGQYLNWGSISYQQHNNNNNNNNNNNNNNNNNNNNNSNNKSPIINSPNTTSPTNTQIDFDSQWHYSLKEMKRFEMEILLQSMSGEYRWFLVRAEPYIEPNLGHPSSPLPSIISACVD…
DDB0231984	DhkI		Atypical	HisK										MIYLKILEKLNQAIWLFDINKRVLIWGNQSCKKYKNIESITSLFNNSNLINDIRNGKSKHEHIDIIESNENGEILKQMIFKYSSIHISDMDARQLYLDTSINLLVNQDSHYLDYEGKRIFILVEAIEEIKFIQSPLSSSIENHNINNNQNNQNSVNINSSNKGQYNRPEPSNMGSWEWNVQNDTTKASNQFYKIIGIENDFNKKLNFNDFINKLGIQEIQPIINNCIESNSSSFEYPLRINRKNDNLVRYIQLKGEIIKKDDKVFKVLGVCHDFSEIQEAKDKLEEESKFVEALIGCLKAGIVACNSNGDLTHFNKSAQDLHGLELNDKTDRKQLLDQILKCYRSPYEQINLEKSGTPIIRALSGEFINDQEIIITPTSNQQQSSLSKSNRPRSQSNCS…
DDB0185039	DhkI_C2d		Atypical	HisK									Ch. 2 duplicate of DDB0185039	MIYLKILEKLNQAIWLFDINKRVLIWGNQSCKKYKNIESITSLFNNSNLINDIRNGKSKHEHIDIIESNENGEILKQMIFKYSSIHISDMDARQLYLDTSINLLVNQDSHYLDYEGKRIFILVEAIEEIKFIQSPLSSSIENHNINNNQNNQNSVNINSSNKGQYNRPEPSNMGSWEWNVQNDTTKASNQFYKIIGIENDFNKKLNFNDFINKLGIQEIQPIINNCIESNSSSFEYPLRINRKNDNLVRYIQLKGEIIKKDDKVFKVLGVCHDFSEIQEAKDKLEEESKFVEALIGCLKAGIVACNSNGDLTHFNKSAQDLHGLELNDKTDRKQLLDQILKCYRSPYEQINLEKSGTPIIRALSGEFINDQEIIITPTSNQQQSSLSKSNRPRSQSNCS…
DDB0215385	DhkJ		Atypical	HisK										MELELDELLNQCIHCCPHCKNKISISQLSACNLIKNRFYELNNKYNNFKNNNIYDIDCNNNSNLNNTNNNNNNNNNNDNNNSNNSFRNILNKDKDITNNNSHFNISDSFINFNNKIKNKSNKIKNGGNNNNNNNNNNNNNNNNNNNNNNNNNNNNNNNNNNNGESYNLFLDSLLKSLETVKGGDFKSRVKSNEQLFTEKENKIISTYNEILNFQDSTVTEFKRIEKQVGKEGNVMSRAFLPNAVGSWEFCIEFVNNLIGDMIQPTEEVIKVITSVARGDLSQTINLELGQGRKLTGEFLRIAKVVNTMVSQLNSFSSEVTRVAREVGTDGKLGGQAVVTGVDGIWKDLTDNVNTMAANLTGQVREIALVTTAVATGDLSKKITLDVKGEIQELKLTINT…
DDB0214934	DhkK	smbA	Atypical	HisK										MIELNNHSKINKNENNTNTRNNSSNNNNNNNNINKTNTNKYFEYNQNSIIYSSIPNSFLSHHPNSVGSQCLSLNSFLPPKPPILLSIFNSDTIGNNNNNNYSSSSSRNNSSGCSSSNNNNNNNNNNNNNNNNNNNNNNNNCNIEQYKNNQKQPKQQQQQKDQTIATQHRISLSSSSSSSSLSSSSSSSSVKQSFQIVKRLFGSLSEYMFPQKDEILYETDPYYLYQDDTQSNDSNEFYDDTDIGSDIDEANLNNTYNIQNCNKTLYNKQQQQAHFVNMNKNVNSNNGTGNSNQSNNVNKNQQNNNNNNNNNSHNNNNGNQNSSSSSSNSGASGSGGNGNNNNNNNNNNNNNNNNNNNSNSNSNNNSKSNNNNKKEGKDGATMNGSHPLIPFRKKPAQVP…
DDB0191389	DhkL		Atypical	HisK										MEGSKRDIIENSNNGNNKGVVIEELGETYYTNSKPSTSADCKYFRDSFEFGSNNNNNNNNNNNNNNNNNNNNNNNNNNNNNNNNNNNNEEKSNNETEKTLESNGDTTTTTTTNNNNNNNNNNNNNNNNNNNNNNNNNNNNNNNNNNTNSSNDIYMNSPSSTLSSPGNAGNNLPIGCTKPNVPKSPYSPSPPHLYKSNSTSYLKSSFFSGNGSSSSSSSTTTTNINSNNSNTNTYSTSTNVKKNNSNTNSNTNNNTNGNTNTNSNSNKKNINSNSSDNIIINDTADIMNRRRDRFKSFSWTIGESNSNSKFSELSMISSKCKSIKSEFTPLFETLTVFDESDKIRHSLIQNHYKTLLIQNPASPNRTLLTNLLQRRGHNLTTCPIDINHVLQLLQKESFS…
DDB0220020	DhkM		Atypical	HisK										MSNYLNANSTENNNNNNNNNNNNNNNINNNFNTTDFKIVGNFNTPPIGSNNNNNNNNNSISTQSLQTINECNSGGEQSPKIKTNNNSYNTPVSSSTSTTGTNTTPMKSTPIHNSLQNIFKNANRSNLNNNNNNNNNNNNNNNNNNNNNNNNNSGCGSGSLNSVNNNNNNNNNNNNNSNNNNSNSNSNSNNNNNSNSNNNNNNSNSNAYPLKYYQHPQQSCSNLDSFENLSPLRQSSTLLNFSSNNNNNNNNNNNNNNNNSNNNSSNNNNKNNSSKNKVGGGNNKNNGGDDSAQFISSDNKYNTVGNETHHHHHHQLHNHRHSNVQGSSSPIKSSPKLISSQSLGNIFSQISPNIALTTNISPHGSPFSSSSSSRKSSSSPSFLNQNNQNNPNNQNNQNN…
DDB0185194	DokA		Atypical	HisK										MSSPHIELHSQRTLSPQPSSNNFELTGNKSCALSASLNGSIDDLNNNNNNNNNNNNNNNNNNNNNNNNNNNNNNNNNNNNNNNDGDKNDKKLLIITNAPTPPLTPPQPTKTQQTLLELNQKFQEQQQQQQQQQQLQKQNKQQQSQKQQEEPPSSQQEEPPLSQQQQEQEQEQEQEQEQEEQSKQKIEGKGGGGEEEECEGGGGGEGEGEEQFKEGDEEEHEGIEIDPNLPTTGYTGKRRSSLQINEASPKLIQTPSVDRTLCILDSLPCPIFQIGIIENTENGNITLTGFANERLTTLLSCSSNLLVDSLKSIPSPHYNTVPSLESCNSIPINNLAPGLLPNTDPTKILDPYISLYNKKQLKERYSNNNNNTNTNNNNNNNNNNNNNNNNNNNNNNNDT…
DDB0229332	ATR	atr1	Atypical	PIKK	ATR									MPSEQFQEQQRQQQQQYQQQLERERQEKEQNEKESLISNLVSLIIEIQQLGGNEYNSQNHPINLSKDSIVDDKNNKKDLDTTSVTNNNKQQQQQNKTTHKIQQKYELYISRIRSILPELINSHLVSTASISDINQIVKLISYLIEKIPNSSLAIGDSSGDICFFLFKLIPFLSHKSSTNICSQQHQQLDENEEFTENLITAIKAMLNFLNDDANVLLLFFKETICLFKDCIDFIKCLNSSNNQQEQEKSIFPMVLKTYCELSSSVIINSNTTGNTSSYSKHYQSLDLLVQTEMAFNQYSKNNNNNNNNNNNSEKDKNIEKEKSNSNDDNSKSIDEGVIIVISSINRLINLQYGLLVSISSVIDNFSPILYSVSIDLWDVLSQYLFLLNDLKLSSFKYMA…
DDB0229336	DNAPKcs	DNA-PKcs, DNAPK, PRKDC	Atypical	PIKK	DNAPK									MDNIYQRIENYLIKLFQTISETNNNNNNNNTNNNVGIKFENDLLLVNELGSIILKELVLEEEIGLVASLLFTGDHSLLKYLEKSSTISNKENVKIKVSILNLIAEFIEILQVRTDDYAIAIKNTCVLVFRKDQSHSVQAAAFGPIKKILHLMSRVLKQGSIVAESFGVSEMTQLFLLQFTCGKLTQTVRGEIIVVLGLFTEYFSSNMCDRNQQLSFIFMETLGGQLRSKSPESTLIQSCLKGLNSLLVHFSGDFIASDPKNVQLIYQYVYICLDPASSTQRFEIPRAAMKIVARHAVLLRQYLAEHSQPFYTRIEHWCNHINKLNRDIAFTAVDSFFQQISKELTSGNRSLEADQSTFKFFIRKFYSIFENNNSSRFELSIAIRGCGRFASPVKSFMGE…
DDB0214908	Tor		Atypical	PIKK	FRAP									MSQHEQPSIWADALTKLLNDLKSKKEEDRVKASKNLKSYVISQSREMTNENFTKFMNELNNNLIFELVNSSVIPEKIGGIMAIDELIDVDYDENATKITRLANYLRIGLGFNDFTVMLMASKALGRLARSSGTLTAEFVEFEVTRALEWLSGDRIEARRHAAVLVLKELAQNAPTLFYVHASSFVDLIWVALKDPKVAIREGAVEALRACLELISERESRLRLQWYQKIYDEAQKSFKQNGSPESIHGSLITVSELLRNTGDFMLSKFKDICETVLKYKDHRDKLVKKTVLALFPRLAVFCSRDFVLNYFNACMNHLLAALRNQNERPTAFIALGEIAMAVGGSIKPYLDSIVVMIKQGLMTKGKQFCPEVLTCISMLASAVGQSMYPHMQVILPQMIV…
DDB0229297	SMG1		Atypical	PIKK	SMG1									MNDSNSSNDSCNTENNTLTATKNSINNTTTTTTTPNNNVNCLKTSGSIKLSASSVPFIPGSSASLPSILSNQYKLAASNNVSNNIMMISTPIISSAQQQQQQVPPPQQTTTTTTATATAITPTPITTSQSTSSSMLNLPLKVGKESIETLFRNRFHPKNNIRETVLSSLQSILIPDLSDTINNTKENIEYFYNMIIDENNYILKLLLLNIINDTKRNLVVYNYNQQHQLPIQNTSSPNTPSSTTTTTTTSTKPSKRGDKERERGRRNKDKINEKQLQQQQLQQLQLQQQLDHEGSSLYLPFSSLLSFIKPDKQQQPQQSQQSQLNEIDQMVRPKSLPKDDNDSDNFNIRVLEYNLKLLIKIYFKVSMYQDSIKTHIFDLYIQINQAISEQQRQLQEKEK…
DDB0229338c	TRRAP	tra1	Atypical	PIKK	TRRAP									MSTNPPQPPPSSTIASNPPQPIATPMSTTNPSQPTITSSSAASSSSSSSSGNPVNFESYARRCFELNNNNEQTQLLALVTEIRDNIELVHTVEYPTFLNFLFPVFYNILRQGAVQFNDGPEQKIRNTILDILNKLPNNELLRPHILVLLQLSMYLLEVDNEENALVCLRIIIELHKNYRNALESEIQPFLNIVLKLYTDLPSTIEKTFSSSSSASLSTTTTAISPTTTTTTTPATATTPATTTATGNTITTPPPATPPSTTATAISPTSSTTTTTTATTAAAATIATTTATTTITPPLPPYMIKSIESFKILTECPIVVILLFQLYNSYMSSNVPKFIPLIIETLSLQAPANSTVTHHSQYVDFIAAQVKTLYLLAYVLKWHIEQIKQYSDRFPRSVIQ…
DDB0216428	Rio1		Atypical	RIO	RIO1									MEDSFKNLTIENKEQQTVTTTTTTTTTTTKKIQTLEVPLRRNGDLIEFSDSDEEYYYDDDYEEIEYDSDLSDEENEDRILGIRSSIPLNKTLQPKAQALEQKYQNKINVNSIANSISSKRVIDDDSHRALPNSVQNSIKEIKKKDDKQGVRIVDKEDRATTEQVLDPRTRLMLFKMINKGAFSEINGCISTGKEANVYHAFTPNEEERAVKVYKTSILVFKDRDRYVTGEFRFRRGYSKHNPRKMVKVWAEKEFRNLTRLKNAGIPCPTPLILRNHILVMTFIGKDGYAAPRLKDATVSQEKFGVIYLDCIKMMRTLFHKCRLVHADLSEYNMLYYKNQLYIIDVSQSVEHDHPHSLDFLRMDCSNVTDFFRKKEVNTMFIQELFEFITDLTITEDNID…
DDB0216429	Rio2		Atypical	RIO	RIO2									MKLDPKALRYLSKDDFRTLVAVEMGMKNHELVPVSLICTIANLKYGGTKKSIQTLHKFKLLFHDGRNYDGYKLTYLGYDFLALKTLVSRGVCSYVGNQIGVGKESDIYIVANDDNQEMVLKLHRLGRVSFKTIKNNRDYLKHRKSASWLYLSRLAALKEFAYMKALYENGFPVPTPIDYNRHCIVMSRARGYPLTQIVQLRHPSKVYSDLMNLIVKLASYGLIHGDFNEFNILINDEEEITLIDFPQMVSTSHLNAEMYFDRDVTCIRVFFEKRFNFIGERWPKFKDCQNIHSLDVEISASGFTRDMEKEFQDLSKQQDDDEINNNDSDENDEDDDEDDDDDDENNDDDENNDNNIENENEENIKKSSKVNKKEVGKEIKKEEEENNNSEEEDEEEEEE…
DDB0220687	TAF1	TFIID250, TFIID1	Atypical	TAF1										MAKDKEKKGNLTGFLFGNVKESGELDVEENDQVFKDLKKDLELFAKSSQHISFKKTIGIDEDDKNAVTDSVIVPDKNALDYEDIDEVAEEIQSTENEINKLNADKLANAAIARLQQQHKEREEQQRLKLLEQQQRQLSKKERRKQRKQVGSKQPLQIKKKPSVDDFDFDEEEEQQQQKSTRSEDEDDDDISSASSLSSSSASSSASSSRSPSMSRSASDIESDSMSDSSRSSGSSISSRSSISSSSSRSDSDSDGGGGGGGGGGGSHRRRHKEKKPKKKVTMKAGSYEVVKSILETPEMFTPEDQEFKVFVSGKSSEGFILKFSQLFAPKFPDKPTRKKSRKTRFSTPQTLNDDSIETDELLLWNQPSKKQPPPSIIKKPITEIDSITKQLLKSNAGIT…
DDB0220714	DDB0220714		Atypical	TIF1										MDRLLNCPNCLKVFNNPRQLECDHILCTRCIEGVYNPGRTPIIKCPVCDKHSIVITSIDKSFPLIHCIEELLTYKYKDCNYDDSLSIPLNNSTGSSNNNNNNNNNNNNNNNNFVINNSNNKNNGATTTTTTTTTTTNSNSNSTKSKVVVNDSSPNLISASPKGLGSSQGSLTTINNQKKLTLSPQRASSTTTTSVNKPPLKLKAISSPPITPNVSTPERCFVINDKNKHVMISSETTIHNVSGLSSISTPIVSDAAIAELSKCNDHDQKKFTIFCTDCDQLLCDECLNNNQQQHENHQLNKIIQEAEKRIGDIESMIITTSLCPNRLINKKNKIEKIIQDSALVLKDTKLKITTDIDTMIENLKERKNALISQIDKEYEEQKLELKDQIETINTTIVDI…
DDB0216307	DDB0216307		CAMK	CAMK1		kd	a	VALK	HRDLKPEN	DFG				MGCFNSKEAGAGRPKTTTQQQQQATPEPTVTTAEVRADEKISMDQDISQGNVEDFYVVGKELGRGAFSVVREGTRKTTSDKVALKYIEKKFVKKKHIEQLRREIDIMKKVKHENVLSLKEIFESDSHLTLVMELVTGGELFYKIVERGSFTEKGARNVVRQVCAGVEYLHSQGIAHRDLKPENLLCNGEGEDMTIKIADFGLSKIFGTGEALETSCGTPDYVAPEVLTGGSYDNAVDMWSIGVITYILLCGFPPFYASSQNLLFEKILTADYDFPEPEWTHVSEHAKAFIRNLIVKDPDQRHTAKQCLDDLWLSGSDQSIGSAADLHSHFAEKMKKYNDQRRGGQSSNN
DDB0216308	DDB0216308		CAMK	CAMK1		kd	a	VAIK	HRDLKPEN	DFG				MLKLFKRIGRKKDSKIEDFYEFGPEIGRGAFSIVRQGTHKDTGDQVAIKAISKQHVSEADMKRFTREIEIMKKLKHKNIIQLIEVFDSNDYLYLVLELIRGGELFDKIVEKGNYSEKDACNLVRQIVSAVEYMHQHGVCHRDLKPENLLCSGDDEKEEIVRIADFGLSKIFEGGEELKTACGTPDYVAPEILECKPYDTSVDMWSIGVITYILLCGFAPFYADTHHELFQKILDLEYDFPEPEWNGITDLAKDFISQLLIINPEERWTASQCIKHPWLAENHGDKELKSLDSAISSMKDYVRNREASTSNILKMRASQSTPNLHSANSNTNTNSLSSSNSNNTTSNSNNNNNNNSNNSNNNNNNSNNNNNINNNNNNNNNNNNNNNNNNNNI
DDB0216309	DDB0216309		CAMK	CAMK1		kd	a	VAIK	HRDLKPQN	DFG				MDRMDSSDEEIDNISDDELQSGDEIEVESSNSPLRLNYILGNEIGRGAFSIVREATSRATGTKVAIKSINTRFIKNKLLMREIEIMKKVGDHPNILKLYEVYETTKHLHLVLELVTGGELFDKIVQRGEYSEQDASKIVRQIVSAVGHLHANGIAHRDLKPQNLLCAGEEGDDIRVADFGLSKIFGDGDYLETCCGSPEYVAPEVLECKPYDKACDLWSVGVITYVLLTGCFPFWDKNNAVLYEKIRNVDYGWPEGLEVSNEAKDLVSHLIEKNPEKRFTFEQCLIHPWVTGEGVSNARKIKPFQQQQPNNR
DDB0216312	DDB0216312		CAMK	CAMK1		kd	a	WAMK	HRDLKPEN	DFG				MPIGDYELHKEIGKGAFSVVFLVTEKKTKKQWAMKIIDKKSSSKAALETEIEIMKKVDHPNIVKMHEYFESTDKIYLVVELVTGGPLFDRIVDKKSFTEKEAKLITQQLLQSLVYLHSIGIVHRDLKPENLLLKTPTDLTVALSDFGLSKIVGDDVFMKTTCGTPSYVAPEVLNNISNSPTAYSDAVDMWGVGVITYILLCGFPPFYSEDIRKLFESILSASYDFPNDYWGNVSKEAKHFINCLLTVEPTKRYSAKQALEHPWIIENNQTQPLPHWNDQIKKYMVIRRKESQKFGAELVWKPQAQTTNVKPTK
DDB0216385	DDB0216385		CAMK	CAMK1		kd	a	YAIK	HRDIKPEN	DFG				MPSNPNRSIYDFYNITDIIGEGTFSTVTLANHIEKIEDKYAIKIISKEVLDNERRTYVDWEISILSKCQHPNIIKFYEHYESDEDICLVLEWIPNGDLFDRIVKKGVFNEEEARLTMKSLLSAVEYLHDKSVVHRDIKPENILFSDSYGGIKLGDFGLAKFYEESIGLELACGTLAYSAPEITNNQVYRKSVDMWSCGCILYFILFGRPPFYSDDESEMFELITKGQWEFPSKTQHKYSDQVKDLIKLLLENDPNKRLTVKQSLAHKWIQSIDERSFSSVIKQSPLITSQQQQQQSPSSLLSSSSSSTASSPSLKPLSPLVAIIEQQEYNYNHQQLQNHNILHSSNSHSRHHHASSANSTTVDQQQEEDNNHHYHRHNSNNNINNNNDNNDNNNSNSNN…
DDB0229351	DDB0229351		CAMK	CAMK1		kd	a	YAMK	HRDLKPEN	DFG				MGHQISKEDNGEQSNSNNLKKERRYTTNSSNLHFLYQQEEGIGINYKTGSANNSLSNSTNSNNNNYNNTNSSNNNNNSGNNKKITESTSLEDFKQFSTTLSISSTTPPDTPIISYNNSNNNNNNNNNNKSNKAVHFTRTRSRSLNITNTSRNLKVTSSPIIDSQVCAPNNSYNSSIQSLNSLSSTNSLSINTNTNTSSSLSLSSNSSNNSLSTLTNTTTTTTTTTTTNTTQQQQPIKGRKSKSSNALFKSLRSSLTGSSSSNSNSGKKRSSSISSSTNSLDINSANNNNNNNNSLKVSSKKSSKGGSPNSSTESLQSLSTSASASSLTSTPPLPPKSNAFSKSQNSSASSLNKQVISSLPPLAPTSTLTTTTTNLEVSKESLKPSSTPIDNNSVADSSY…
DDB0214815	MLCK-A	mlkA, MLCK	CAMK	CAMK1		kd	a	YAIK	HRDLKPEN	DFG				MTEVEKIYEFKEELGRGAFSIVYLGENKQTKQRYAIKVINKSELGKDYEKNLKMEVDILKKVNHPNIIALKELFDTPEKLYLVMELVTGGELFDKIVEKGSYSEADAANLVKKIVSAVGYLHGLNIVHRDLKPENLLLKSKENHLEVAIADFGLSKIIGQTLVMQTACGTPSYVAPEVLNATGYDKEVDMWSIGVITYILLCGFPPFYGDTVPEIFEQIMEANYEFPEEYWGGISKEAKDFIGKLLVVDVSKRLNATNALNHPWLKSNNSNNTIDTVKMKEYIVERQKTQTKLVN
DDB0219412	pXi		CAMK	CAMK1		kd	a	SAIK	HCDLKPEN	DFG				MGKNIIAGSISSSIHKSYEIGSQIGNGKFAQVHSGTNKSTGKKSAIKIMKKSIVEESAIIKEIEMMTEINHQNIIKLQEVYETDNEVLLVLELVTGGELFDKIVEREFYTEQDASTLIGTVTKVIQYLHSKDIVHCDLKPENLLYSDNSDQAIIKLCDFGLSQRCGSGSPLRSLVGTLTYMAPEISSCTGYGKPVDLWSIGVISYILLCGFPPFDETTGYVLEFPSPEWDNISDSAKSLIKGLLNNDPSKRFTIDQTLKHPWIAGTTCGKNSIVGTLKTLREFNTLRRTNGGNTTMGHNKQSRSTVFELFPSLTPIKSNDENNNNNNNNNNNNNNNEILDKKSNENENENENDKIKINLELNLNNNVNNNNNNNNNTVILENNNNNLEKISTTKTTTTT…
DDB0215396	Snf1	snfA	CAMK	CAMKL	AMPK	kd	a	VAIK	HRDLKPEN	DFG				MSSYQQNPIGSFGGLYGSGGIEKSSQIIGNYRLDKTLGIGSFGKVKLAEHIRTGVKVAIKILNRTKIKNLKMDEKIRREIQNMKLFRHPHIIKLYEVIETTTDIFMVMEYVTGGELFEYIVKNGKLLEDESRRLFQQMISGVDYCHHHMVVHRDLKPENLLLDPINKCIKIADFGLSNMMQDGDFLKTSCGSPNYAAPEVISGKLYAGPEVDVWSCGVILYAFLCAKLPFDDESIPMLFKKIREGVFSIPDFVSPSCADLIKKMLVVDPVKRITIHEIRNHPWFQVKLPKYLSSPHTFLSKSIQTINNSILNEMVQVYAPIDRERIIEELQKSGEVNDLIVSYHLLVDSKRGSYENEINSPNLVSPITTPIMSSAQKSPIMFTTTTGFNPSNSNSISNN…
DDB0229364	DDB0229364		CAMK	CAMKL	BRSK	kd	a	VGIK	HRDLKPEN	DFG				MEIHSVGPFIIGKTLGQGTTGKVKLGFHKDTGFKVGIKIINKELLINKPSMRRKIEREIVLMKLIDHPNAMKMYEVYETSKYLFLILEYVEGGELFDYLVEKGGLESGEALFFFQQIIIGLEYCHSRNICHRDLKPENLLLSGDKRIKIADFGMGSIVRKDMLLHTSCGSPHYASPEVVSGIDYDGQKADVWSCGVILYALLTGKLPFDDENIRRLLNKVKNGAFSMPPYIHKDAQDLLTKMLTVDPSKRISIKEIKEHPWFVSNFNQFQKATPVEEINAEPLVDYSQIDEDIFRSLMALGVGTIDEVKQQLVSNQKSATLIYYRLLEERKKFDSDVNKYGYKPKETRRNSLSDMSLKKIFSGSNNNNNNNNNNNNNNNNNNNNNNNNNNNNNNNNNIN…
DDB0219986	DDB0219986		CAMK	CAMKL	CAMKL-Unique	partial kd	aq	VVLK	HRDLKLEN	DFD			lacks G52 and E91	MSLFFKSIKSKIEETLNHTPQVNLFNNSNNGGNNSNNGGNNSTPTLTKTPSTTNFPYNDYKNYTYKYVYDNTDNYNFNNNNNNNNNNNNNNNNNTKENNFKSIRESASIYKNNEEINNDDNNTIINKKKIEEEEDETNFDTSLIPKLGHEDKDELESDHYITIWGNGIRNYKNCNMSSIGFSEMYNQQKIVLISTGAIHSSFITDQGNLYTFGDGLLGKLGHGNLESYSSPKLVEFFQTKPSLRVVSIANGGKHSLALTICGKVYSWGGNDSCQLGLGNGSSSSYYSLPQLINFNISYNNNNNNNNNNSTNNNNNNNNDGAQQQFSLSQNSSSNNNKIKIVKLSCGTNRSAVITDKGLLFTFGRGDHGRLGLGEQSLLMQSTPKLVQSLQGHFIIDMSS…
DDB0229349	Lkb1		CAMK	CAMKL	LKB	kd	a	VAVK	HRDIKPDN	DFG				MEVEQQPSYTSNFIIHLNENEDNGISYRSRKSTPKLVKHYILGEVLGEGAYGKVKDGMDSFTQKRVAVKILKRARLKKIPGGEASVLKEINITKKLHNKHIIKLIDHFIIEEKGKLYIVYEYVGGGTSQNILENAPNGRLPPHQSQFIFRQLIEACEYIHSQKILHRDIKPDNILFTHANVLKLSDFGVAEDSSQLEDFECLSRSYGSPAFQPPELTQFQTTFSPFKIDIWAMGVTLYLMTIGKFPFSGANMFVLFENISKCKIEFPNDLDKDLVNLIKGILQVDHIQRFSLGQIKNHPWCIKYIPEVEPFVPLLEESKFLPLEMAYGDDEGDDGGGGRGGGGDDELIFGYENDGNTIDLQDPEYIPSISVGDQPPSTPILHSSDHHHHHHHNNQHQHQ…
DDB0216369	MARK-A	mrkA, mark	CAMK	CAMKL	MARK	kd	a	VAIK	HRDLKPEN	DFG				METLKEEEQFRNFDTPLLNTPHHLKEETQIQQKEREQQQQQQQQLQQQLQLQNERENRNHNITEELNKIPSSNNSSNSSSPNPLSISVSSSLGSASSIHLTPQGTIGNYLVIKTIGRGQFGKVKLGYHKKIPNEKVAIKIINKGKLDPETLKMVQREVRIMKLLHHPNIIRLYEVIETSRALYLIMEYAGEGEVMDFMIAHGVLTESQARTFFTQIVSAINYCHSKRAVHRDLKPENLLLDCNRQIKIIDFGLSNVFTPGSYLKTFCGSPTYASPELILRKEYNGPSVDVWSMGVVLFVLVTGYLPFDGDNYVELFQKILAGNYTIPSYLTHECKSLISRMLVVDPDKRATMEEIINHPWLSSTKQIILSTTMTDSLKNLNSCLEQQINVENLLNQSLN…
DDB0216238	MARK-B	mrkB	CAMK	CAMKL	MARK	kd	a	YAIK	HRDLKLEN	DFG				MATAVSSYNDIQLETIQEVSCSTSCSSNSTTSSSSNSPKQNKVSPGYRNKPQQQQHKKGHKMGNYLLGKTIGSGTSSKVKIGTNILTGKQYAIKITKPKRIKERKEIEREISILKRLKHDNIIQLHDAIYEDDVGRICLILELVSGGELFDYIVARGRLSEKEGRKFFRQMLCGLIYCHSNMVCHRDLKLENLLVDEDGNLKISDFGYSNIIKPGNLLSTFCGSPVYAPPEILLEKRYNGNEVDIWSMGVILYAMVTGQLPWTLTDGVQVEGMDRLLRGEFKYPSHVILSDDVKDLINRMIVAEPVERATLDEIKTHVWVNKGYDMEPDQEYNKKVSDRLEKEQQQQTPQHQQTQQQLQPQSQLQQHSPRSPKPLFVDTIIGSNRPLNQSSPNLTIPQN…
DDB0216323	MARK-C	mrkC	CAMK	CAMKL	MARK	kd	a	VAIK	HRDLKPEN	DFG				MESNKSSSHGDVSTSPSFLNNHHQFNNGGDIIPKKKKNRIMHVGSYEVGKTLGNGTFGKVKLGTNICTKENVAIKFIKNNKLSGKQKETCFREIDIMKLLDHPNIVKLLDVVDKREEEGTTYLIVEYVSGGELFDYIVAREYIKEKEARKFFRQMISAIEYCHANLIVHRDLKPENLLLDSNGDIKISDFGLSNNIQPGKLLESFCGSPLYAAPEILKAEKYLGPPVDIWSLGVIMYAVLCGNLPWEGDSQAEISFNSVHGNYEDPTHLSAEAVHILRRMIVPNPKDRATIQELKNHPWTNIDYQEIPKSHLPPRDAVHEIKEDIFAHLISLGFPNTKETRDIILKNENCGIVNVYHLLLDRYASKEVENLKSKLELLSKRKKSFSDKRNPSTNSLASI…
DDB0231454	DDB0231454		CAMK	CAMKL	QIK	kd	a	IAIK	HRDIKHKN	DFG				MNTHNNNYQQRSMDSAIVTINDKGYIQSVDRKTCELFGYTIEELQLQKVNILVPSPYKEQHDTYMQSYFETGVRKIIDKSRVVEGLHKDGSVFPITLSVTEVRIWNKRMFIGSIESIIDKRLIIYTDVHGIITYCNRNVEELIGYTPAELFGKNVSALMPSPHAKSHSEYIEKNYHGGGLWKMLNRVRNLPIKHKSGVVFLVSILVTKISTDGIDMFKAIIQTPPKEAVFTINGDGIIKACNFNFTEPMFGYTQKDLLGNTIGLLIPEMSKIIDNTSLNLTDSHDPQLQQQQQTTTTTTTTTTTTSTTSTTTSTPTPASIAVSGNNISSPPIDSPLTTPSTPTTFNHSRGVESWLGRTRKVDVWHRDGSRFPVNLEIIKLQGENSMFSLQIKKVENPRV…
DDB0216370	FHAK-A	fhkA	CAMK	RAD53		kd	a	VAIK	HRDLKPEN	DFG				MSQTNYIPSTPNKSTPPSELSSTPIDENDIGLLVSLNQEISSNIHVKIKIEENITIGRSKTCNIVVPELIVSGKHCIITRADAIENGNTNYGLLMIQDQSTNGTFINGKLIGKGKSRLLKNGDKLCLGKSTKEIDISFLYKSNYSNQLLLSSSTNNLNNSGTAQYIWERKDIKDDILKDYDFIKELGSGNFSVVYEGVNKNTGKRVAIKHLNLSKINTHTPKFKSQLNREIEILKFINHENVVEIYDIFYTKDQQLFFILELANGGELYNKIGFNEPLLNENQSKFIFKQILNAVSYLHSKGIAHRDLKPENILFDSYGDDYLKIKITDFGLARFIHEGELAKTLCGSPLYVAPEVILSLHHKNKYGTNSSSSSQSPTKDINSVGYGKSCDAWSLGAIL…
DDB0233266	FHAK-B	fhkB	CAMK	RAD53		kd	a	VAIK	HRDLKPEN	DFG				MSQDIQTQNSYSDELYSSQIYSTQQPQQPQQQPQQQQSTFSSQQSQSSSYDFIYSTPQIHSQNSQNSQFSQNPLYDDFIHSTQNSYSQRVSSQRSYSQKSSSSQISFSQIPSSQIQSSQIPSSQIHSSQIPSSQNQSSQKSQFSFSQIPSSQIPSSQKRFFQSQNDDFVPSSQVTSLQDICLPQPIQQQQQQQQQQQQQQQQQQQQQQQQQQQQQQQQCQPQQQQTQQQQQQQQQQQQQQQQQQQQQQQQQQTQQQQQQPQEDDDDYDDYDGYDNYEDFVYNEGEEGEEDYEDYEQENDDDDDEDEDDDDDDDDDDDDEEEEEESQQQHIRSRALQSRSSQSRPLLRSGFKSPISRLSQTKTSPEYIYISSQSNTHTNQLGQSSQQTNSPNVHFNSLQQ…
DDB0219952	FHAK-C	fhkC	CAMK	RAD53		kd	a	FAVK	HRDLKPEN	DFG				MDEATQRQDPIEETDAEKKVQVVPSLWGRLVSNHPESRHIDLIEHSIFFGRNPKRCQVVLHDPTVSGIHCRIFREEIPCQKYNNNNNNDGDNNNNNNNNNNNNNNNNNNNNNNNNNNNNNNNNNNNTTKNYITKITDTSSNGTFVKGCILGKDKTTIIQNGDMVSFTSAKLISSLSFTFLDLTNPYIDEPFEEEMNKKYSIQGILGTGNFSVVKRCIRRDTGEVFAVKIIDKKKFWSQTKTRRQMESEVEILQKIKHPNIISIIDIVQSDRYFYIVLELATGGELFEKIKQKGRFSEPEAKDTFKQILEAVSYLHDLNISHRDLKPENILISAVSHGKSSVIKVTDFGLAKIIGEKEMATTLCGTPLYVAPEIIRNCLHGDGGAQVNTGYGKEVDVWSL…
DDB0220031	FHAK-D	fhkD, pkgA	CAMK	RAD53		kd	a	YAIK	HRDLKPEN	DFG				MNSNKEETTADGSVSTTEEQQQQQQPQQQEQINTTTASTTSNGENTASDNNNNSNNNNNNNTNNTNTNNNCDISMTEDNSKEEDTGIKVIGEGELWGKLISLNPTYPTIEIRQDSIILGRSKGVCNYTFTSPTVSGKHCKIYRDPTVKSRNVAFVDDTSTNGTFINNEVIGKGSKILIENGCEISVIPKKGSEKISFIYQDCFEEQKEMEQGGPQQKYDLREVLGTGNFASVRLGVEKETGNKYAIKIIDKKKMSMTSKRKDSLMDEVNVLTKVKHQNIISIKEVFETQKNLYLVLELVTGGELFDKIVSERKFQEDTCRYILKQLCDSVRYLHSNGIAHRDLKPENILLATPNSFLLKISDFGLSRAMDEGTYMKTMCGTPQYVAPEILTKGEREGYG…
DDB0216333	FHAK-E	fhkE	CAMK	RAD53		kd	a	YAVK	HRDLKPEN	DFG				MDELTQANTLAIDEDLVDSVNSVKGWGILKSLNPSYPDISLVENVITFGRLKDSTVHYNDKSISGSHCKITRESNDDDGVVIAFIYDNSTNGTFIDNIKVGKGSRCLLASGQEISLTPQKQLEKIAYIFQTVEKEIEDGGPSNKYFIGEMLGQGNFATVKLAVERTTGVKYAVKIVDKKKYFMNSSARKDSLMDEVNILRGLSHPNIIQIIEVFENEKVLSLILELVECGELLNDIVSNLFYTEDKAKTLFRQIVDGVLYLHNKGIAHRDLKPENILLKHKNFNQNDAIKLTDFGLSRTVSDGSFMKTMCGTPQYLAPEILTSSGGHNGYGLEVDCWSMGAILYIMLCGYPPFDDSREVSIFEQIRNAKFEFDPEDWSSVSEEAKDLIKRLLCVDPHKR…
DDB0185182	CK1	cak1, DdCK1	CK1	CK1	CK1-D	kd	a	VAIK	HRDIKPDN	DFG				MDLRIGGKYRISRKIGGGSFGEIYLGTNISTNEEVAIKLEPAKAIHPQLLFESKLYKIFQGGIGIPAVKWFGFDGDYNIMVMDLLGPSLEDLFNYCGRKFSLKTVLMLGDQMLRRIEFIHSNNFIHRDIKPDNFLMGIGKRGHVVNLIDFGLAKRYRDPKTHQHIPYREHKNLTGTARYASLNTHQGIEQSRRDDLESLGYVLMYFNRGSLPWQGLKAYTKRDKYEKICDKKAQTKIDTLCQGFPSEFATFLNYTRFLKFEDKPDFLYLRKLLREMFVREGYRYDYMFDWVIVRKLREKPPLERPLSNDNKQIQQQIQQQQQAQQQLQQQAQQQQQQTTTTTTTSSSQPSNVKNISTVSNIATTTTDEQFRQLLSTPSYNNVDSDQSPQQTTTTTSSSN…
DDB0217282	CK1_C2d		CK1	CK1	CK1-D	kd	a	VAIK	HRDIKPDN	DFG			Ch. 2 duplicate of DDB0185182	MDLRIGGKYRISRKIGGGSFGEIYLGTNISTNEEVAIKLEPAKAIHPQLLFESKLYKIFQGGIGIPAVKWFGFDGDYNIMVMDLLGPSLEDLFNYCGRKFSLKTVLMLGDQMLRRIEFIHSNNFIHRDIKPDNFLMGIGKRGHVVNLIDFGLAKRYRDPKTHQHIPYREHKNLTGTARYASLNTHQGIEQSRRDDLESLGYVLMYFNRGSLPWQGLKAYTKRDKYEKICDKKAQTKIDTLCQGFPSEFATFLNYTRFLKFEDKPDFLYLRKLLREMFVREGYRYDYMFDWVIVRKLREKPPLERPLSNDNKQIQQQIQQQQQAQQQLQQQAQQQQQQTTTTTTTSSSQPSNVKNISTVSNIATTTTDEQFRQLLSTPSYNNVDSDQSPQQTTTTTSSSN…
DDB0216336	DDB0216336		CK1	TTBK		kd	a	IAIK	HRDVKPSN	DFG				MQNIGFAAGSLIKGRWTVVKKIGQGAFGEIFSGKNIINNEQIAIKVEKVDTKKQVLRLEVAVLKKLQLCPYVCRFITCGRHNDYNYMVMELLGENLSELRRKQLDGKFSLGSTLKLGVQMIQSLQAVHDLGYLHRDVKPSNFAIGLNPSKRNITYLIDFGLARRFVLASGEVRPARESTGFRGTARYASINSHLSKDLGRRDDLWSIFYVLIEFAEGQLPWRKLKDKDQIGEMKQKYNTPDLVKDLPPQFSQFMKHLKSLNYEDRPNYVFLQTLLNDCYTSLGLSESTPFDWEVQTNSGASSSSSNTTQQQQQQQQQQQQRNLNQSGLNNSSARLMASPSTIDVEASGKSTQLNNSNNNNNNNNKGLGAENDSSPQPQIIRRNSESNSQIANSSESDNK…
DDB0185028	Cdk1	cdc2, cdcB, mo15	CMGC	CDK	CDC2	kd	a	VALK	HRDLKPQN	DFG				MESDGGLSRYQKLEKLGEGTYGKVYKAKEKATGRMVALKKIRLEDDGVPSTALREISLLKEVPHPNVVSLFDVLHCQNRLYLVFEYLDQDLKKYMDSVPALCPQLIKSYLYQLLKGLAYSHGHRILHRDLKPQNLLIDRQGALKLADFGLARAVSIPVRVYTHEIVTLWYRAPEVLLGSKSYSVPVDMWSVGCIFGEMLNKKPLFSGDCEIDQIFRIFRVLGTPDDSIWPGVTKLPEYVSTFPNWPGQPYNKIFPRCEPLALDLIAKMLQYEPSKRISAKEALLHPYFGDLDTSFF
DDB0229294	DDB0229294		CMGC	CDK	CDK-DD1	kd	a	VALK	HRDIKAAN	DLG				MPSQSNNVITSSTASSSMSSSSNSSDASSTSSSNTNNAHSSNNQFVSGQLNLVGNTHTKINDNYEIISKIGEGISGSVFKAIKKGTEEMVALKNFKGWTEGDRASKEECSLLQQLRHIPYITPVIDIYTNFETSEYIIVFPYFEHDLSGLLSEHRLSIPQVKCYFKQLLEGINEIHNAGVMHRDIKAANLLVNNKGSLFIGDLGTATSYTKRSVFSSKVVTLWYRAPELLLGSTQYGPEIDMWSIGCVLIELVTSRNFLPGSSEQQQLEAICKLCGTPTDEIWPNVSQLQNFNQISHLPVYPSRLRTVFKNFSNDFIELLEGLLTLNPKKRLTAEQALQSPFFTNHPLPFKPENMPGYQPIHVLEAVQKRVQQQQELEQQKKQEEQKKQQEEQKKLEDQ…
DDB0229424	DDB0229424		CMGC	CDK	CDK-DD1	kd	a	VALK	HLDIKPSN	DFG				MNSFQIIELIGSGSYGKVYKAIHNLSKCTVALKIISVMNIENGLPVEVKYLMKLRDCKNIVHLIEYFYSNDDKLVMVFEYLEYDLWKFISPKNKYMTLSCTKFFIHQLLEGLDELHSQKIMHLDIKPSNLLINPRFDLKIADFGFTTYIGNPHLAHQVISLFYRPPELLMGSRNYGPEVDIWSVGCIIVEMLTGFYMFAGSNDSLQLELIFKTFGTPTEKNWPGISKLSGYSPYLGSKSKKYPSKSLKDISKFKSFSNSTLDIILRMLTLCPKNRISTKEALNHPWFFEDPIASPPLDDIINCLVSRPVKISKQHQKTNNCNNNNGSYDIIPPNSILVPKRSSSQQAALQTQQVVDVDLQYLILKAEQQQIQYQKLVLQTSVPNHIYKEVYEVNQLLKQ…
DDB0230050	DDB0230050		CMGC	CDK	CDK-DD1	kd	a	VALK	HRDIKPAN	DFG				MEDYIILSKCGQGTYGSVFKGIHKITHSLVALKRVTDIAQEDGEPVEVKYLNQLKNLSNIVNLRDHFYIDKNSVLVLIMEFIEGDLWKIMSNPQCTLSLGQIKNFTKQLLEGVKQCHVNGIMHRDIKPANLLITTNGVLKLTDFGLSTSYSKRSEKFLSSNVVSLYYRPPELLLGSCIYGPEIDMWSVGCILMEMINNSYLFAGADETAQLDLIFKLFGCPTEKSWPGVSSLPGYNDLFNKQQQQQQNENNYSKQHNNNNNNNNNNNNNNNNNNNNNNNNNNNNNNKYNNISTSCLQSPSSSPPIGGYASSLSSDFNSNEYNGYNQTFSNEDCLAISQKKLIDKFPHLVLLPSVLDLASKMLTLDPKKRINSLEALEHPWFKSSNDMDQIVPFSKDFTD…
DDB0217416	DDB0230050_C2d		CMGC	CDK	CDK-DD1	kd	a	VALK	HRDIKPAN	DFG			Ch. 2 duplicate of DDB0230050	MEDYIILSKCGQGTYGSVFKGIHKITHSLVALKRVTDIAQEDGEPVEVKYLNQLKNLSNIVNLRDHFYIDKNSVLVLIMEFIEGDLWKIMSNPQCTLSLGQIKNFTKQLLEGVKQCHVNGIMHRDIKPANLLITTNGVLKLTDFGLSTSYSKRSEKFLSSNVVSLYYRPPELLLGSCIYGPEIDMWSVGCILMEMINNSYLFAGADETAQLDLIFKLFGCPTEKSWPGVSSLPGYNDLFNKQQQQQQNENNYSKQHNNNNNNNNNNNNNNNNNNNNNNNNNNNNNNKYNNISTSCLQSPSSSPPIGGYASSLSSDFNSNEYNGYNQTFSNEDCLAISQKKLIDKFPHLVLLPSVLDLASKMLTLDPKKRINSLEALEHPWFKSSNDMDQIVPFSKDFTD…
DDB0191155	Cdk5	CRP, crpA	CMGC	CDK	CDK5	kd	a	VALK	HRDLKPQN	DFG				MEKYSKIEKLGEGTYGIVYKAKNRETGEIVALKRIRLDSEDEGVPCTAIREISLLKELKHPNIVRLHDVIHTERKLTLVFEYLDQDLKKYLDECGGEISKPTIKSFMYQLLKGVAFCHDHRVLHRDLKPQNLLINRKGELKLADFGLARAFGIPVRTYSHEVVTLWYRAPDVLMGSRKYSTPIDIWSAGCIFAEMASGRPLFPGSGTSDQLFRIFKILGTPNEESWPSITELPEYKTDFPVHPAHQLSSIVHGLDEKGLNLLSKMLQYDPNQRITAAAALKHPYFDGLEPIN*
DDB0191429	Cdk7	cdcC, cdc2, mo15	CMGC	CDK	CDK7	kd	a	VAIK	HRDLKPNN	DFG				MDKYNIEALIGEGTYGVVSRATVKATGQIVAIKKIRKILIQNQTDDGINFSAIREIKILQELKHDNVVNLLDIFAHKSNVYLVFELMQWDLQEVIEDKSIILKPADIKSYMKMLLQGIEACHRNWVLHRDLKPNNLLMSINGDLKLADFGLARQYGSPNKVFSPQAVTIFYRAPELLFGAKSYGPSVDIWSIGCIFAELMLRTPYLPGTGEIDQLRKICSALGTPNESNWPGVTCLPNYIKFTDHPATPFKQLFTAASDEAIDLISKMLLFNPSNRISAADALNHPYFTSGVKHTNPADLPVPFAKKASLLQQRQVLAQVQQQLLQKQQQQQQQQQQQIQSQPEPIQVDNVEQTQQAQQV*
DDB0191261	Cdk8	Ddcdk8	CMGC	CDK	CDK8	kd	a	VAVK	HRDLKPSN	DFG				MNTHNQSSNQNGGGSGGGGGGGGSSTFSPIVLTSTYRLDVQEKYTFSYEIGSGTYGMVYKADDKKRPNNKVAVKKFRSTKEGEGLSLTAYREIGLLKELSNENIVKLLDVCLNPKDKLLYLIFDYAEFDLFGIIKYHRENGSHFSDATIKSLIWQVLNGIHYLHSNWVIHRDLKPSNILVMGEGKECGTVKIGDFGLARIFQSPLKPLNENGVVVTIWYRSPELLLGSKHYTRAVDIWAIGCIFAELITTKPLFPGKEKDPKIPSLFQDDQVEKIIRVLGKPTLDMWPDIKHLPEWKRLSSMEAFPNSLAKCVGIDENSQAYDLLSKMILYDPSKRITASEALDHPYFKELPLPLPNAFSKPIPYPPRLPINKKKREFDD
DDB0229428	Cdk9		CMGC	CDK	CRK7	kd	a	VALK	HRDIKGSN	DFG				MDTTTNNNIENNTTENIKKEEILEKQQHEAIKEESTTIKEEIIEKPNINNNNNNNNSNNSNNNNNNNNNNSRESTTNNNSSGNNIINNNNNNINNNINNNNNINNNINNNSNSSSNNNNNNNLPQNGSTHKEESTTSSSSTINSNPNPNPNPNPNPNPNPNPINKAPTIHGTVITTAMLTGIINSVSNMDNIRYNNSDSVWGSRSVDSHEKIEQIGEGTFGQVYKAKNKSNGDIVALKKVIMDNEVEGFPITAIREIKILKELNHANVVNLKEVVTSKASASNNHKGSVYMVFEYMDHDLNGLMDSPAFKYFAPGQIKCYLKQLLEGLDYCHRNNVLHRDIKGSNLLLDNNGILKLADFGLARPFNSSEKKQILTNRVITLWYRPPELLLGTFHYGPEI…
DDB0217274	Cdk9_C2d		CMGC	CDK	CRK7	kd	a	VALK	HRDIKGSN	DFG			Ch. 2 duplicate of DDB0229428	MDTTTNNNIENNTTENIKKEEILEKQQHEAIKEESTTIKEEIIEKPNINNNNNNNNSNNSNNNNNNNNNNSRESTTNNNSSGNNIINNNNNNINNNINNNNNINNNINNNSNSSSNNNNNNNLPQNGSTHKEESTTSSSSTINSNPNPNPNPNPNPNPNPNPINKAPTIHGTVITTAMLTGIINSVSNMDNIRYNNSDSVWGSRSVDSHEKIEQIGEGTFGQVYKAKNKSNGDIVALKKVIMDNEVEGFPITAIREIKILKELNHANVVNLKEVVTSKASASNNHKGSVYMVFEYMDHDLNGLMDSPAFKYFAPGQIKCYLKQLLEGLDYCHRNNVLHRDIKGSNLLLDNNGILKLADFGLARPFNSSEKKQILTNRVITLWYRPPELLLGTFHYGPEI…
DDB0229427	Cdk10		CMGC	CDK	PITSLRE	kd	a	VALK	HRDLKCSN	DFG				MRSVLSFEKLDSIGEGTYGIVSKGRDKETGRIVALKKVKIGQQDKDGIPLTSLREIQILKEIKHPNIVSLLEVVIGSTGDKIYLVFEYLEHDVASLIDNINKPFKLSEIKCFLLQLLRAVEYLHSHWIIHRDLKCSNLLYGNNGNLKLADFGLARKFGYPIESITPCMVTLWYRSPELLLGCQKYSTAVDLWSIGSIFGELLIGRPLITGNNEVDQIMRIFNLLGEPNEQIWPGFSSLPNFKRLNNIPHQPYNNLRELVPTISDTAFDLLNQLLTYDPTKRITASDAIKHPFFYENPFPQSIEMMPKFPTISKSFKNQNKKQNNNFNNFVQNNQTNQNNQTNQNNQTNQNNKTSQNNNMDSYKYSK
DDB0216376	Cdk11		CMGC	CDK	PITSLRE	kd	a	VALK	HRDLKTAN	DFG				MSNIQENENKETCNIKENENKEILKENFKNKEKQYFSSLRSPYSACRSVDCFKKLYTINEGAFGVVYCAQDKETEEIVALKKIKMEREREGIPITSVREIKVLMELKHDNIVQIKEIVLGKNINSIFMAMEFIDHDLRGLMEVIKKPFLPSEIKTLIQQLLNGVSYMHDNWVIHRDLKTANLLYTNKGVLKIADFGLAREYGSPLKPLSKGVVTLWYRAPELLLDTEIYTPAIDIWSVGCIFAEIISKEVLLQGSSEIDQMDKIFKLFGTPTEKSWPAFFKLPLAKYFNLTDQPYNNLKSKFPHITDNAFDLLNKLLELNPEARISASDALKHPYFFENPQPRDPLLMPTWPSSHKKT
DDB0185025	CK2	casK	CMGC	CK2		kd	a	CVIK	HRDVKPSN	DWG				MNHSSKKNKNRILRNKARIYCDVNLHKPKEYWNYEALNVKWETQDDYEIIRKIGRGKYSEVFEGANIKNNEKCVIKVLKPVKKKKIKREIKILQNLCGGPNIITLYDVVRDPQSKTPSLIFEYINNTDFKHLSPTLTDFDVRYYIRELLHALDFCHSNGIMHRDVKPSNVMIDHQKRKLYLIDWGLAEFYHPNQDYNVRVASRPYKGPELLVDMEDYDYSLDMWSLGCMFAGMLFQKDPFFHGHDNIDQLVKIVKILGTEEFYAYLDKYGIVVDHTILSIIGKHPKKPWSRFITKENQHLAVPEAIDFLEKLLRYDPAERLTTREAMEHPYFKPLSH
DDB0219953	DDB0219953		CMGC	CK2		kd	a	VVIK	HRDIKPLN	DWG				MGKYYQIFFLLYLLCILYVISCGYINPYSPYSSPCLFAPIIGYLYMGGSLSSNSSNNNNNNNNNNNNNNNNNNNNNNNNNNKDSKLTENCNNNSSNNNSDNKSNIKNKQHHHHSNFRNRRGKSNNKNSSDNDDCTKCNKRHHTQSSSYDTSELHQSVSSGLGGSMGSGSQALTDIEKDINEFMNANPSHSLNKQQIQQQQQLQQQQQQLLKQQQQQQQQQQQQQQQQQQQQLEKQRKEQEETEKKKQLELQQQQQLQQQQQNGNGLIIEEDMMEGRILRNISKVYRDVNENQPKSYYDYEGYRINWKNVDRYEVIQKIGRGKYSEVFSGIDIETSDEVVIKVLKPVQKLKIQREIKILESLNGGPNIIPLLDSVKDQSSKVCSLVFPFVNKTDIRELVY…
DDB0230105	ClkA		CMGC	CLK		kd	a	VAIK	HTDLKPEN	DFG				MDRFQTKRKTYSYNGYSNNDYGYYNNNCSNVNYNNDIHYKNNNYNNNNNNNNSNSGNNFNNNNNNNNNNNNNNNNNNNNNNNNNNYTYGNNNNNNSNNNNNNINNNGNSNNNNNNSNGSENNYFQSENQSNKDQNSYFNSSYLRNPVDNYNHNNNNHNNNAFDNNNYNTQNLGDYSYKNDGYNNDNNNNDNNNSYGDTDREKYSIEKICNENDYDSVNNNNNNRNYSNSYNNNNYNDGNNNYNSNNYNYNNNNNNNNNINNNNNSNSNSNSNSNSNSNSNSNSNSNNNNYNNYGYNNHKSNNGGNRYSDDDDNVFNNNNNNNNNNNNNYNNYNSNNNYNNDYDYNDGKRANIYSRNNSNNNNNSKSGNNNSNNYNHNNSNNNGGYNNYNNGYNNYNNNN…
DDB0230051	DDB0230051		CMGC	CMGC-Unique		kd	i	sYSK	HRDLKPTS	SFG			lacks N171 and D184	MDPFEFLECSICSEEVIDFAAIFSSNKKFGDKACKHNFCVSCLTYLMEYNTRNKKALCCPICREEFDGFIQNKTSSDLLKQARKLSSAQIFLKNENSKLNEEINLIKNERENEAIQYRDRIKQLEDSKSKQVQESTNIKSRIKEMENEIQSLEQARLLDLQNNQSKFDTQQQQILTLTQSYRESQSNYNDSNLRANELNNQIQKLYREIEGFKQHAQQQDNYIKDIDSEKQLLQQQLSTIEQSYDRKQSDLLNNTRLKDLQIAKLSDANQQLGTSLSKIEAECEHFKKLYKEIQEDANGGYQKNKNLESAIASLNIELSRSKSVIDSLNTNKRTLEKELEEMKLLYQFGRGTSISSSIAPPTIINTANKITNSSYNLINNSIGYFMGSKNYLNDITKPY…
DDB0230126	DDB0230126		CMGC	CMGC-Unique		partial kd	i	VAVK	YRDLNPSR	HFG			lacks G52, E91 and D184	MGNQQSSGIEGSKPISAFYYNNISTVISRDGFYFFNNQSQRFESSKRPITFVIYDEEGNQFITGEDDFFIRLYNEDGTYIKQLPNLQSNITTDVIAISHQDFIRVLFPIRNIDFHQINSNSNNSNTMLLSGGMDGTIRLWQVETGSLLAVYNQDISKVTMNGIIDTTSAGITALTFDPTNLLVISGTSDGIVRKHSLRERVIMGTFIGHSRGAILNLLLTKHGHLLSSSMDRTIRLWDIDSGKQITGCKYFSQTMVYDHHRDIVFAASDTGTIAVIQIVKDLNNSWSLKKIKVLDLKKPAILHLHYNTYVDQLTVTSIETNIASVQNATGIPFESVENDYKKQVNLVQGLWETTNNRLTITPSQSNNSLAKSQSINNQLNQSTTSTINQQQQQQQQQQQ…
DDB0229296	DDB0229296		CMGC	Dicty1		kd	i	VIVK	HRDIDPSA	EFY			lacks N171 and D184	MEINKIIEINNNNNNNNNKIIENNNDNKKIIEINNNNNDNNKIIEINDNNNNNIKDKILKKENKDSILMKPPPIFITPANKDDTITVFHQGHIISIPRKLKINLKSITDCGPDGVMFRAKNEDSKEEVIVKKISVFLMKDDKMARKLLRNLLFQRHFQQHPLVSTFQSVFKRKSSENYLISNKNNRNNVRLPLLQQKGDDDIYFEYLLPEFTLLQMIHNKLLTEYNIMIFLYQLLTVVKFMHSAGVIHRDIDPSAITIDQNQCLKLTEFYFCFPSNCPVDLFFNDYDTSSFIYRAPETIWRNTTYTTAIDVWNIGVIFGEMILGKRLFKTQDFEDHLISISKLIGNPTAEDLSIVLSKSIFQYMEKIPKSTLTPSVGIKRRFKGASKDQIELLQGMLCW…
DDB0229333	DDB0229333		CMGC	Dicty1		partial kd	i	LIIK	HRSLDPKT	DFS			lacks D166	MEIKDIIINSNLMLPPPTILTINNKDDYTSFTFKGKSISVPRKQRITKKTIYACDINGTMFQTYNMDTNRLLIIKKISLLQFKNHLQGRMMLRNCHYQRFFNHHPFVSGFKVSKRKSLNIKTKNLIESPVDDGTDLYFEFDQSDFTLYQMIRSDKAASRKQCPYVLYQLLTTIKYINSAGVIHRSLDPKTIAVNKEYKTKLFDFSFSISTDYPTDIFFKDYEETPWPYRSPETIIMLKEFSFECDVWSIGVIFAELILGEQLFRGESKQSLLIEISELIGTPTYDECKESTNGFARNFILNIPLKSRHGGIKKRIPNATEEEIEILEGMLCWNPKKRWPIERIIQHPYFQNYCHIEQYKCDKKFSLGSPYVFHRLNAKEIKKIIEDEFVTQP
DDB0229841	DDB0229841		CMGC	Dicty1		kd	aq	VILK	HRDLDPEN	EFN			lacks E91, E instead of D220	MDIYYILNHDNSDNNIFDFENNSDTIDIGKNYKKCNGQGQMLPPPTLITPSNQNDTITYYTDGRSISVPRKMLIDPNTIVDCGTNGIMFIAFNFETQKRVILKKLSKRMFDNELNGHRIIRNLIFQNLFQGGKHISTYQSIFKRKCSDSYQPPLTSILNSIISSNDNPQQHSTLIQQKDDEDFYFESIQPQYSLLNLISNNMLDQDDICQLFYEILMGLKFMHSAGVIHRDLDPENSIFVDENFNIKFTEFNNCFLLDTDPTFLFNKEYITNTYSYRAPETIWGDSLYTEATDVWGAGVLFAELLLGKRLFRSFNSKEHLKSIYKLIGAPKASEGAYVVKGELLFFLMEYNRKNSFQPTFNNTFIGCNQIQIDLLKNMLCWDPRDRYSVNEILESPYFE…
DDB0229429	Dyrk1		CMGC	DYRK	DYRK1	kd	a	VAIK	HCDLKPEN	DFG				MDSDAKSRNDAPIIKLSIDLIKTYKHINQVYYTAKAKKKQQAQQQAQQQAQQLQQQAQQQQHQLQQQQQLLQQQQQQQQQQQQQQQQQQQQQQQQQQQQQQYQQQHNNNINNNNNNSNINNKNNNNNNTNFNTSNNNNNTNNNSNNNSNNNNSNNNNNNNNINNINNININNKNNNNNNNNNNNINNINNNNNKNNNNNNNNNNNDDNNNINNNNSNNNNNNNNNNNNNNNNNNNNNNNNNSNNNNNNNNLNNNNSNNNYNNNTTTTSSSNNNNNNKQSKYNDGYDDENADYIVRIGEVFVDRFEIISSLGKGSFGQVVKAFDSVLKEYVAIKIIKNKVPFYNQALIEIRLLELMNNKDPEDQYKIIKLKHHFKFRNHLCIVTELLSYNLYDLLRNTHF…
DDB0230102	Dyrk2		CMGC	DYRK	DYRK2	kd	a	VALK	HADLKPEN	DFG				MTSLHKQIIESHNNDITKLKSSMSTRAAARRSVCLSSMSYTLGADDVTPITSNTTPSNNNNNNNTTTTITTTTTTPTISPLKQSTTGSIIPKSILVTKSGSKEEPIVSSSKSSSNSSSINNNFNNLYSASTFSSSTKKVHERPSINPGFRKPREALLSGNSDSGIIKKPSSSSTSSSSSSSSTTSNIKAPIQISHSSNSGSSSSGGNNNNSDDNSGSSTIKHTAASLSKMKLSPSHTISDSPRSSTMKSRSVSISNGSLFSPTNTSVNNSNNNTSSNIKTPTKSSISENLDQNTPPPPSSSSTTKTPTATTTTTTTTTSSSSSTSTNTTPSKSSVDDVFARLANVSKPAIKSRSLSVSASLARVEQSPPTKDKGDKESSSSSSSSSSSFSSKFTKILRS…
DDB0216281	Prpf4B	Prp4	CMGC	DYRK	PRP4	kd	a	VVIK	HADIKPDN	DFG				MVIESEINDKKRGLESSSPTINDPKKVKVESPSSGKEDGEVDEVTSSPASRETSSSKLMSPSKNQSSSSSRSYHDSNNGYRRKDERYSSSRSYDRNYRDRDISRDGDRERDRDRERDRDRDRDRDRDRDRDRDRERDRDRDRDRDRDRDRDRDRDRERERERDRDRNSQERGSRNSHERDYRDNRDYSRDSRDNMDSRDNKNGSRQSINNNTLSYEKQADRKDEVRVKDNISVNDDKTNHGENLTNESITATSTNEPTKPAVIIEEDEETKTKRILEENRLQRQLIMEKYNKEQPQPITSSLSTTEKEQSNTNTNSNSTPVATTTTSILAKSPSNLENQIEEEDESIIIEWRKDQNSENSSAFNDNNNDESCSSEEDLKKRGKIKEEDIKAKDKPITTT…
DDB0191191	YakA	dagB	CMGC	DYRK	YAK	kd	a	VAIK	HCDLKPEN	DFG				MGSTTQMSDYLVSTTTTSSASSMVTMTSQIENNSLNSNDNTNTTNNNNNNNNNNNNNNNNNNNNNNNNNINNNNNNGGMVGVNHKTHKKTASIGGGKNRAILHDFTFSYFIPNQNRSEDNSNENELGLNNHNVQHQGPIIHLTKNLLHFYKKCNSNFNYISSLNPRRVLTHPSEPLSNDGYDNVNSDYIVYVNDIITNNESGQKYKVLDSLGQGTFGQVVKCKNCDTDELVAIKILKNKQAYFQQGRLEIQTLKSLNDQHDPEDKNHILRLLDSFIHKMHLCIVFELLSVNLFELIKQNNFRGLSTNLIKVFLIQILDALIVLANANIIHCDLKPENILLQNVNSPAIKIIDFGSACYEKSTLYTYIQSRHYRSPEVLVGTVYCASIDMWSLGCISAEL…
DDB0216280	GlkA		CMGC	GSK		kd	a	VAIK	HRDITPNN	DFG				MTIPTDNNSSNNKGYNDNNNNNNNNNNNNNNNNNNNNNNNKEHPNINNNNNNNNNNNNNNIKESSSSNSNHSSSQSSSTATVNSNPKVYPYEIIKQVGQGTFGKVYEAKNQDNKRVAIKKVEKSNHFISREYDILKIVAHPNCLRILDMFYTAEDNKKMQNLVFDFIPYTLASLLKKRQLSINFIKVLFYQLCQAIKHIHSKAICHRDITPNNILLSSKGELTLADFGSAKILESNHTSMSYICSRYYRAPELLVGCSNYTTKIDIWSIGCILAEMLIGKPLFPGTNSNDQLGRIIEVLGSPTKDDMEAMKPSKPYHLQLPNINPKFFESLHNVEDKTVVDLLSKIFIFDPVKRASIDEIIAHPFLRDVNINSLELFDEMKCFSVSGNGKSSLTTNSTS…
DDB0185150	GSK-3	gskA, GSK3	CMGC	GSK		kd	a	VAIK	HRDIKPQN	DFG				MSSKDQILEKDKKETDDNGNKKTTTTTSSSSSSSSSSKPRSNKFDKVIIKSNGVCYITEGVIGNGSFGVVTQAIVADTKEVVAIKKVLQDQRYKNRELQIMKMLNHINIVSLKNSFYTSDNDEVYLNLVLEYVPDTVYRVSRHYSMSKQPVPNIFVKLYIYQLCRSINYIHSLGICHRDIKPQNLLLDTSTSTLKLCDFGSAKILIKGETNVSYICSRHYRAPELIFGSTNYTTTIDVWSLGCVLAELLLGQPLFPGENGIDQLVEIIKVLGTPTKEQIHAMNPYYTSFKFPEIKANPWPRVFKAKDVPAESIDLISKILLYDPSSRLKPVEICAHPFFDELRDPKTCLPDGKPLPPLFNFTIAEQTSIGPKLAKTLIPSHAMNQIELPSPLFPNLAIS…
DDB0201635	Erk1	erkA	CMGC	MAPK	ERK	kd	a	VAIK	HRDLKPSN	DLG				MEPEFDHFQSQMDSDNTHQSTMFNVQDNNAILMSGMENVLQSPRQLQAAAQAQQQAAAQAQQQQVQAQQVQAQQAQQQQQQQQNQQQQQQQQNQQNQQQQQNQQQQSQQMTQQQLQQLMPPPPTSDTSNFNDNISYFVYGSQFTVPRRYSIVKCIGHGAYGVVCSAKDNLTGEKVAIKKISKAFDNLKDTKRTLREIHLLRHFKHENLISIKDILKPNSKEQFEDVYIVSELMDTDLHQIITSPQPLSDDHCQYFVYQMLRGLKHIHSANVLHRDLKPSNLLINEDCLLKICDLGLARVEDATHQGFMTEYVATRWYRAPEVILSWNKYTKAIDIWSVGCIFAELLGRKPLFQGKDYIHQITLIIETIGSPSEEDICNIANEQARQFIRNMGNQPKVNF…
DDB0191457	Erk2	erkB, dagC	CMGC	MAPK	Erk7	kd	a	VALK	HRDIKPSN	DFG				MSSEDIDKHVLRKYEVLQKIGKGAYGIVWKAIDKKTKQTVALKKIFDAFQNATDAQRTFREIMFLQELHGHENIIKLLNVIKADNDRDIYLVFEHMETDLHAVIRAKILEEIHKQYTIYQLLKALKYMHSANVLHRDIKPSNLLLNSECLVKVADFGLARSITSLESIAEANPVLTEYVATRWYRAPEILLGSTKYTKGVDMWSIGCILGELLGEKAMFPGNSTMNQLDLIIEVTGRPSAEDIEAIKSPFAGTMLESLPPSNPRSLSDMYPSASVDALDLLKKLLQFNPDKRITAEEALAHPFVTQFHNPAEEPHFDRIIKISIDDGQKFPIAEYRNRLYNDIIKKKKEERKKQTNPTKPDTTAPTLST*
DDB0229430	DDB0229430		CMGC	RCK		kd	a	VAIK	HRDLKPEN	DFG				MEKYQFIKQVGDGAYGDVIKAIDVKTGEIVAIKRMKKKFSDWKECIQLREIKALKKLKHPNIVKLLEIILERDELFFVFEYLENNLYESIKDRTKLLPETTIRNIIYQILQALHFMHTNGFFHRDLKPENIMLVGERLKIADFGLAREIESKPPFTDYISTRWYRAPEVLLRCTYYNAPIDIWAVGAIMAELYSLKPMFPGSSEIDQLFKICTIMGSPTSATWIDGIKLANSMGFTFPNVQPPSINPLSTLLPNANQDAIELITDLLQYDPLKRPTPLQALQHRYFKVSIPSSILLKPNFIELSNKYLIKNGYINNNINNNSNYSNNNNNNNLNSNSENLNNVNKNNQQPHSPQKIQTPKPKNSFLRKSRYSYLNNVSLENVNNNNNNYNSNTTSGYYN…
DDB0230135	Sky1	SRPK1	CMGC	SRPK		kd	a	VALK	HTDLKPEN	DLG				MSDIQQDSTSTTLGGTSLGGTSLGGTSLGGTSLGGTSLGGTSLGGTSLGGSTTTSTTTPKSTNSKNKKKKQTSSNNNNNNNNNNNNNNENNRDNDAGSSNKSFMPLNNNEDEGTKDYKQGGYHPVRRNDVYGNRYQVVDKLGWGHFSTVWLCNDKDTPITTSSSSSSTTTTTTSSSSNGNGNGNGGNVIGYKQVALKIVRSARTYSETAEDEIKILNAISKYNAQDKCVARLLDHFTHRGPNGRHYCMVFELLGNNLLDLIKHHRYRGMPITLVKTLMKQTLIALDYIHTKCKIIHTDLKPENVLLEKSFDFFTSNDYIWSEKYGYFKNRTSSSNKQSQQQQQPQQQQSQQNINDYSDDSDDSHSDYSDSEDELKNKGNKKSSNRDRDNNKNKNIKKDD…
DDB0216254	Aurora	aurB, DdAurB	Other	Aur		kd	a	VALK	HRDIKPEN	DFG				MSYPNNKENSNNIGGGSFSVPSKQPQRVLQQQNTNINNHQTTSTVKSTITKPTTTGATTSTNTSTIPPTTTASSSSSSSSSSSSSSSSSSSSSSSSSQSVPKKKWCIDDFDIGKLLGMGRFGHVYLAREKKSQFIVALKVLFKNQLQTHNIEHQLRREIEIQSHLRHPNILRLFGYFYDDKRVFLIIEFAKGGECFKELQKVGSFNEQTAATYTLQIADALRYCHSKHVIHRDIKPENLLIGVGGEIKIADFGWSVHAPNTKRSTFCGTLEYLPPEVIEKKGYDQTADVWSLGILIFEFLVGRSPFTSDEEKNIFHNIQENDVYYPSSISPEAKDLISRLLVSDPHQRITLKDVINHPWIKKHAHPKSLEPTKLGLPLPSQMTY
DDB0231500	Bub1		Other	BUB		bub1 partial kd	iq	FKVE	HGNICANN	DFS			from conserved divergent family	MSSLSDWENTKENIVPLKTGRDPTKLALFAKQTNQSDEELEKEKQKFEIIINEYQGEDPIDNWLKYIKWVQQSYPGGNMKEQLIVLLERCTRLFLSTEKYKNDPRYLRIWITYADMCRDPIEVFSFLEVQRIGFYLSLLYEARAIVYENKGNYEQADKSFKQGIERKAQPIERLQQKHLDFERRLIARLKHQQQHQQLQQQQQQQNDQLEQQQLDENGNTKLTRSALGTISSSSVHSERKSQQTKGLPLGNSTIDKKRKVGNDQKNNLGFQIFDDEKGGSTTNEVLTDSKFFGSSRKAAALMAAGQTQQTSQMKWDELEPELNKHKENTQLSQKWSDVKLLQKKQKITTAGFQIYCDQDSLSNNNNGSNNNNNNNNNENIPLSPDKLRVHSSKQQSKLE…
DDB0216402	Bud32	PRPK	Other	Bud32		partial kd	aq	CIVK	HGDLTTSN	DFG			lacks G52 and D220	MDANECSNSENSATTTIPKSASPSTTISTKVVKLDEIGILISQGAEAKTYETDLYGLKCIVKERFSKAYRHPILDQKISSKRILQEVRSLNKCKKKGIQVPSLYLVDIGNNRIYMEFIKGETVKHYLYKNQESTQHQNQIESIMKELGNQIGIIHEMNVIHGDLTTSNMLLRESTNELVFIDFGLSYTSNSVEDKAVDLYVLERAFISTHPNSEQLFQTILSNYELTSSNSKIVIQKLNQVRLRGRKKTCFG
DDB0220010	DDB0220010		Other	CAMKK	Meta	kd	a	YAIK	HKDLKPEN	DFG				MGCIFTKPSPEQQKFDGEDYECENKKNLNLISYIRNLLFGNNSHQQLYNEIIPTTTSTTSTTTNSVYQNIGLDGYNNNNNNNNNNNNNNNIMNNYGYDDYGYSYEEDEDYYDEMPIPTIVAQPQPQPQPQPQPQPQPQQPIRIVSQNQQIPTTPPQQISQFNITGNKSPSSIGSRHRSKPKETLRAHKKRHKDGHKMVNEYVFVRKLGKGTFGKVKLAYHHDTHHLYAIKIFNKIRLKKQTMGIGRPNAFDDVLKEIAIMKKMNHINVVKLYEVINDPQEEYIYIVMEYIEGGSIMSANETSEDLARKYFRDIVFGLEYLHEQKVIHKDLKPENLLVNSEGVVKITDFGVSHIFDDDDVVRCSRGSPAFLAPELCRNESQPISGKGVDVWALGVSLYCL…
DDB0231210	Cdc7		Other	CDC7		kd	a	VALK	HRDVKPTN	DFG				MNWDSNNNNNKNSNNNNNNSSSSSYNINNNYSSFNNSNNNNINNNNINTNNNNNNNNNNNNNNNNNNNNNNNNNNNNNNKNNSSNNYHLAHINVYQQYPIKPLPISFNSFNTNMFQQQQQQQQQQQQLPQHLPPLGSSGSSNGGPNLMGYAQIPPNYFKPLSPPSFHPPTSPQSFFNNNTNNNNNNNNNNNNNINININNNNNSNNYINDSTNSNNLNTSNGAINTSSHLFINSPNHHSDNRSFIESRSPASMNASPIHFNDPTFKVPVHLPSLSITNSPSLNSSIDSSYRLNNNNNNNNNNGSNNSSFNSTPTKFEQLQLQLQQQQLQQQLQQQQQLQQQQQQLQQQQQLQQQQQQQLQQQQQQQLQQQQQQQQQQLQQQQQLQQQQQQQSTSHIHFS…
DDB0187322p	DDB0187322ps	DDB0233270p	Other	Dicty10		partial kd	iq	VFKQ	HRDIRSSN	DWA	pseudogene		lacks K72	MKENENKEDKMKESLVYLFQELGVLSAEDILKKFKNLEEKNQNLEEKNQNLEEKNQNLEEKYQNLEEEKLRANKNEVLIKYLNNPNPYVTGLIVDSFNIEDWNLGDYTQEDDHINKFCEKIGKNEYDLERDFQEDLNELSINSNRLELYDSSKKNVLGTSSDWVVKTKSCPLDPHHIHIVGDTKIIRTKQYTLDGSIIXTNNFYNLTNNLKKSYMFCFIIAPKEMIFIKYILVPSEFQISDTIPIKEGLKLLKKLINMYNNNVNLITNFIIKKFIXXNESIDFKYIGGGASSYIFVLHSKRVFKQYLDQYKNNEVKAIKYLNSRNINGVVNLKNEYKGENYIEISPYGVVLNMKHGIDVYIKVLNIIKSFHRIGIIHRDIRSSNIIIFNNEPIFIDWAF…
DDB0204909p	DDB0204909ps	DDB0233271p	Other	Dicty10		partial kd	i		HRDIRLSN	DFG	pseudogene		lacks G52 and K72	KKYYITKNYEINEGIQLLSDLLFFLENEITEIPSSF*KILKKYTSGDVEFFYGPTSSVFIANDKLVFKWFNNSSDYKHEVYYLSLLNGIEGTPSIMRENEKKIGLNQSPRGRLVWDLKDKVLPISFYTKV*ILQNIHERFIIHRDIRLSNLLKMDNGSPLLVDFGFATNTRNDVEYCGTLTTASNRIYEKLLDNGFYDTFSVTEADDLESLVKVFVMENEDCVKGIINSIKSKKVRLLKTNWDWLKKKYNNYSKLFQLASNKNYEELKKEFLIVDQIKKSNK*
DDB0204911e	DDB0204911e		Other	Dicty10		partial kd	aq	FVYK	HRDIRLSN	DFG			lacks G52	MDISGFLKENKESLKDLKEDDIYEILEDYEIDNINDPKQKIKFFKKVENKRKRLKIEEEKNRMSEEEKKEFLIKFEEEKQKLKTEVEEEKKEFLIKLEEEKQKLKTEVEEEKKEFLIKVEEEKKEFLIKVEEEKQKLKTKVEEVEEEKKEFLTKVEEEKQKLKTNVEDLKKSIILTSSTKNVRQIQFETVGDSKGTTSYSELFKIKKSLKLIKENCEFKDWNIPSGIELKKHVINLDDCNQESTMQSKLDEYFKDFNKKRKLIITNGTKIKINSIISNRYCDYFINQKGFPFEPYWMHMVGDIKKGSITSDTNLGQVLKYIDIIVEKSNHHVLKRPMFGFLMNKTKIKFVKYDIENNKYYITIDYDLRIGFQYLSNIMFYLEQFIRNIPNSLQTILKNN…
DDB0230125	DDB0230125		Other	Dicty10		partial kd	aq	FVYK	HRDIRLSN	DFG			lacks G52	MDISGFLKENKESLKDLKEDDINEILEDYEIDNINDPKQKIRFFKQVENTRKRLKIEEKNRMLEEDINRMYEEEKNRMLEEEKKEFLIKVEEEKKEFLTKVEEEKQKLKTEVEDLKSIILTSSTKNVNIQFETVGDLKGTTSYSELFKIKNSLKLIEENCEFKDWNIPSGIELKKHVINLDDCNQESTMQSKLDEYFKDFNKKRKLIITNGTKIKINSIISNRYCDYFINQKGFPFEPYWMHMVGDIKKGSISSDTNLDQVLKYIDIIVEKSNHHVLNRPMFGFLMNKTKIKFVKYDIENNKYYITIDYDLRIGFQYLSNIMIYLEQFIRNIPNSLQTILKNHTNDSVEFYYGATSSVFIVNKEFVYKWFNYPYFFQTEVKYLTFIDGIEGTPSIKQQN…
DDB0231304p	DDB0231304ps		Other	Dicty10		partial kd	ab	dnsK	HRDIRPSN	DFG	pseudogene		lacks G52, K72 alignment questionable	MAEKDLLQIIENLKRDNEEKDKKLEENNKKLEEKENGGSPCRIKNSNRAKXTTYSQNFSKKNDSGIIKENCNFKQWKIPTTEVKVELGNLVNEISTGQYTDEKALQKELFRIFRILNKGKKIQIYDGTSKMMCSSKPKMFCDLAIRDINFPYEPYWVYITGDIKINQSLDTSQYKGQVISYMEFVVENSNRHFNDGSMFGFLINKELIKFFRYKLSDGSKKFEITKDYPLTTGIQHLYDLMSYVEYNITPIPSSLKISKTSGVEFFSGATSQVFIVDNSKVFKVFHQKLEYDNEISMLNRLKGITGIPSIIKCCEKGFFIQISPRGLPIDSSGAPASFYSELVDIIQSIHKKNVIHRDIRPSNILVLNKHPLLIDFGFSVNKGDDCTYQGSKSTASSRI…
DDB0204413p	DDB0204413ps	DDB0233273p	Other	Dicty6		kd	a	AAFK	HRDIKTAN	DFG	pseudogene			MLVQNILEIQIKKKNAKGQTPFHSLMKNPNESMVCLCLSIINYIKNYDYSIQDNKLRTVLDYSIERANLNIIKLVLLGGGEFGKKRSKKLVSREIVYRVMEIKKTYKIFKLSSFIPSFILLEFTSGSIFENLENYINQYFDYTGRSKELKKWKKIFIKDEIKLTWDTLLKKCQITSLNDKNLGTQSFCNHLSRITNIDPLRGYVDMDSTIGSGGNAMVYGGCLNGRLAAFKAMAFGSNNCFINFAKEIAAVGQVSKYEGTTVVXNFWCSMNESAFLIMPMAQFNLQSKPSEINKMFAKxHSIFKIIDDILASMRCLRDEQMVHRDIKTANFLVQNDGRIVISDFGTGRGIADYQKNTKRTLLKPIGTAGYMDPLLGGDGYTFDHHCDIFSLGIVLWEFQ…
DDB0229339	DDB0229339		Other	Dicty6		kd	a	IACK	HRDFKTAN	DFG				MESKKNSYYKNVMDKIYAKEKDVLSINKDFQENNLTRISLILNYKDFYLKFDESLHGYSFGYVTNLFGLKLYSPFTETVRFDDTEKYMKTILGVPSNEALPQLCSDQHQNFEEKDPQIEILPSPQQQQQQQQQQQQQQQQQQQQQQQQQQQQQQQQQQQQLTPPPSPPLLPIPQPPAQNEEQQLTQPPSIPPPQQKQIKIQKSDRGTQVKSITNPVNSLSKYINNSSLDYSIKKNYTLEEIYENNKNYMDKTNNFLHFLFTFIDKTTIKDLEHFEKEISRVHNIEKLINEQNVKGETPLHSLILYNSESCLKKLVIAKINCMGIFDYSKCDNLNKNLLTHAIEKGDFEIIKLVLIGGCPLKMSPRSKLFKQNFKLYRQQIYRVFEIKEFLTELGFNQFI…
DDB0231196	DDB0231196		Other	Dicty6		kd	aq	IACK	HRDFKTAN	DFG			E instead of D220	MDFKENSIYINVMDKIYAREKEVLSQNQDFQENNLSRISLILNYEDFSLKFDESLHGYSFGYVTNPFGLKLHSPFTETVRFDGAEKYIYMKRILGVPSNETQLCNYQHQNFEEKDSQKELLPSPQQLTPPTSLPSLPLLPLPQAPEQNEEQQLTQPPSPPSIPPPPPQKKQIQIFITPSGIVSQKIQNFFRDTQIKSTDPVNCSLDHSIKKNYSLEEIYENNKNYMDKNNNFLHFLFTFIDKITIKDLDHFEKEINRVHNIKKLINQQNMKGETPLHSLIINNSESCLKKLVIAKINHMGIFDYSKCDNLNKNLLAHAIEKGDIDVIRLVLIGGCPLKMSPRSKLFKKNFKIYRQQIYRVFEIKEFLTKIGFNQYIPMFLEFEFKNININYLIESFKFK…
DDB0229335	DDB0229335		Other	Dicty7		kd	a	VAIK	HRDIKPHN	DFG				MTSQNWKNCFNKKAIEVIEIHRSQETITVETVNNEDKIKNNISKPKIKVHKKPIIKSISKLKLQPKFSRYNDIIDYSIDFNCNKNYFLKQDKVSGNTFIHVFCEKRESKINLESDIENLKCLGKETIEARNNNKEIALFSTLKNQCLGLKIMHELISRNVMFIDDNGKDELLVKCLEEGRVDMVKYLITVDINLISKLKRICQITQLSLETLQFVELINSEYEKIVEIGLKSAGREYIKLFFIQFILGNFSKESIIQTIDEYKLPPIPKEIEDFFFVYNYQMCDFVKLTEIKPRYLNEISKINIYPIGQVSIERRNELGRGGNGTVYSGVLKEIDSQGNEISIPVAIKIPTQFYKSKLVEVYKELAIHQKINGICGPKLFGCVKLNVGFGIIIERFDCS…
DDB0231195	DDB0231195		Other	Dicty7		kd	a	VAIK	HRDIKLEN	DFG				MENNNNNNINKTNTPNNSFSPIKNRIEHFERMSSSPNISIPLSQKEYYCSPKKNISLNNINHNINYNNNNNNNNNNNNNNNNNNNNNNNNNNNNNNNNNNNCIVGESNIINNNKDDYNSNNNSTINYNIVRESNSNNNSNNSNININNNSNNNFEKEKIIENNKEYINSDFDSISNNDNNNYNNNNIFIFEKIEYNKEEIDCVIAINSDIESNKNDENDDNYKNHNYEIIIVGENNNSKEDCNSSNNSYDNDSNSNSDISTSVNCNSINNNDTIDKNNSTNIIKSIENNNKNNYNKNNNKNNIKSIFENILIKVFTIIDKESSKLIQGLKIENKLKSQLSYLEEDYIYQTVLAILQTKVLQVIFNDVFPNSNIYNDNENNNNNNNNNNNNNNNNNNNNN…
DDB0216331	DDB0216331		Other	Dicty8		kd	a	YVMK	HLDLKSEN	DFG				MNKYEVVKLIGVGGEAKALLVKRINSDKLYVMKQRMFFLLEEANEGLCEAMSLAKIQSPYIVRFEEVFLDNNSNMFSLCIVMEYCEGGDLMDNLFKRISDSFLKNSGLNNNQNNNNNNNNNLNSIVNNNILNNNKNSKQSTTNTNSSGSNSSIASNTTNNNNNNNNINNNNNLKAYENFFSKYVPSETLKGVNQLVEPNCNKDNNKPIEITTTDSPRIIINDNESTNNLNSQSDQILQFSISSESSSFSNNDLINSPNSNDSNLHQSSSNSSICGDYSSPPNLEKISSPGTSTPYQKGSNGNTVNIRCSDIVVEAVSPIKTESIGCQIRSTTSPCTSGPTSPQMIPLNIVEQPPQSTSTSKTDSSPTGADVKKTKMTWWKTYKSSKKDKKQTICSNACE…
DDB0229344	DDB0229344		Other	Dicty8		kd	a	VGKK	HRDLKSEN	DFG				MEDPLSSYKLIKDLRSGGEGKAILYEKDGVKYVGKKRLFDNLKDANQGLKEAMSLARIVHPNTVRFEDAIMTQIGDQIEITIMMEFCEMGDLLDFLIELSEPQHHHTVTLGSELSSLNLGSEYTGSDIDSTTSRTSSSSSTNFEAALLLENNNNNTIQHSHSSSSLVNGTTSPTNATTPPITTTTPNNRHSISTPTLAGTTTATTASPSSPSSPSSPSSPSSPSSPLSPQQHPVTSPQRKSSKSERKKKCSLKERKCIVKMTVDLTKKIFKKDNSNHTTAATTTTTTNTTHSSSSSSNLNIEEHVIHSNEIKKGVDSIYLIEQTQLIEWLLDLSYGVQALHRASMIHRDLKSENIFISGSNKLKIGDFGLAIQSAHHTGSIHSETVGTYCYSSPEILNS…
DDB0231182	DDB0231182		Other	Haspin		kd	a	FAIK	HNDLHFGN	DFG				MTLRLDTSLKRGASRNIPPIPTFSSVSNENLSSSPYTSSSYYSSNCESLDSIGDISIDSSVYSSSEIEFVGNGDKKKNFINNNNNNNGNKYDFSNLLETPKLKFSPSTGRTKNNNNNNNNNINNNNYKKNDNQKKNFKYIEDNESDYLDDENDEENVDIDLSILNVNFKIINENNSQNNNNNKYQINNNMQKTGGRNGSVFFVNNNNNSNNNNNNNNNNNNNNNNNNNNNNNNNNNNDNSNNKNNFKNNNTSYTHNSNKNNNENKNTFAIKQQLVSTPKNKLSQTYREKVILEHLNILIESNKACNFPKLINWYKAAPTSNLSNVNNNNSNNNNNNSNNNITNSRYGSNYEDIYDDNYYDEVDDYDSGKEEEESTKTITKTITTTTASIKPNIQYMHLI…
DDB0231209	IksA		Other	IKS		kd	a	FAVK	HRDIKPPN	DFG				MEEDKYQLVLHNDDLERMVLYDPNSKSLLVRNSTDMLRQKSKQLVLQQQIESPYSPMPSLRSPSIPTTPTLVGGLSSQSHNNNHPSTLHIMCPYCKRSYNNNNNNNINNNISTNNNNINNNSSNNLNNLNNNINNINNGIFNNNNNNNSNSNNNNISGGNNNTMDINGNSIVSGVIAPFNPSPYYRSPISEPPFISRDYFLLLQDSSKSGVNNNNNNNNNDSTTTNNNNNNNTTPPQQQQQQNSSGLNSEFLNIGYYKKFFKEDIKIGSGGFGSVYLCRHLINGVDLGEFAVKKVPVGENLPWLFRVLREVKALETLTKHRNIINYKHSWLEYDQPADFGPKVPCLYILMEYANNGNLQDYMAEKRDLIPENEIWSFFIDLCHGIGYLHHSGIIHRDIK…
DDB0231217	IreA		Other	IRE		kd	a	VAVK	HRDIKPHN	DMG				MTFSKTRNKIIFLLFLIIINIFNINAYIKDENEDDLSLLISTLDGNIYSFNYESGELNWDLKPNGGDSLYSTSQFDRKQQQSTSTSTEITKSSPSILIPTLDGSGLLFQYSNDRLHQVPFSLQELVNTSPLFLKELEDKSSTSSTSTTSESSKDENKVTMFIGNKKTSITVVDSQTGEIIKSMSKDGLWLTDEDDCPVNIIPDEALMFTRSDYQIIALDPKSGVEKWNLSVGEYIPHSTKSFYNSEISLNFEGLIEVASLSQRMYKIYIKKPEKTVVGISHNYWEHILTSSPVSIYAYSSKKHILKKLDFHRKVSPYSNSLIPVASTDLMIPSNFDRTFMFDDYYGQLFIVSPPSNNNNNNNNNNNNNNNNNNNNNNNNNNNNNNNNNNKNNNNNNKNE…
DDB0231216	IrlA		Other	IRE		kd	a	VAVK	HNDLNPRN	DLG				MTKPIFKSKTKPLGWSKISSKEVINEDEEEEEGGEEGGEEEEIDNNKNSNNSSSNSNNNNNDNNNNNGEERKVEKEEEKEEINHYRNQFEKDLLDMELKALNRETIDNILSGLNSYEIFKEVNFDFEKLYSIIISEPPPLFDTFFDSVSSFEIFFTDCLILLCSNFPDGIDTSITRPNFNDFYNHFKDRGVINKYISRENIHKALNDKLMTDYFNSGIYLGLLDTLDIAAIRFITIFGKFLSYEVVETISNSLFRYRTDKIEFLSDIIRELLLCNEKYRTLSKSYDLVQKRLQKEEFTFIKVFEDDDPKLFSALYQPPDIIKLITEPEKDSGFWCMIGIFKSKRILDYLIRTEPSKSWFKGKESDYFFSIAEMGGKYFNWTLLEPKLIKKEVNQKSLKG…
DDB0220009	IrlB		Other	IRE		kd	a	VAIK	HNDLNPRN	DLG				MNSLLNNLIIDYEYDLIKVHHHIQKNIFIFPFKKQHYHSTVLECLINLCSKLKYDENENLNSLDQFKIIFYNESKFLNKNLKEYLEILKNSKEINKHVICDYFEKDNNGSEEKNQNSSIVFNFLNCFKDYLSMDIIEFIVRGISFQVRSYCNLIKPIEQWKQKTYQQRYQQFKKALHLNNEVYKRIVCNGVWKSEKLDYIYRYKSDQLSLVGIIESDCSDLFISTLLIDSNSYEQLENVWRLICNFDSFSIASKFLIEFFKLDKVNNKLNFSIHPSSDANENYKRTKTSTNSNLSIDLVRLLEFTTTNFSINVAKLLISKFPTFITSIPSRNSLWGIESRSSLNPIENHFRILNCSFDFNNHQIPIDKQKDYINLFTKNLIHFNTEINEIEDLILKERY…
DDB0217342	IrlB_C2d		Other	IRE		kd	a	VAIK	HNDLNPRN	DLG			Ch. 2 duplicate of DDB0220009	MNSLLNNLIIDYEYDLIKVHHHIQKNIFIFPFKKQHYHSTVLECLINLCSKLKYDENENLNSLDQFKIIFYNESKFLNKNLKEYLEILKNSKEINKHVICDYFEKDNNGSEEKNQNSSIVFNFLNCFKDYLSMDIIEFIVRGISFQVRSYCNLIKPIEQWKQKTYQQRYQQFKKALHLNNEVYKRIVCNGVWKSEKLDYIYRYKSDQLSLVGIIESDCSDLFISTLLIDSNSYEQLENVWRLICNFDSFSIASKFLIEFFKLDKVNNKLNFSIHPSSDANENYKRTKTSTNSNLSIDLVRLLEFTTTNFSINVAKLLISKFPTFITSIPSRNSLWGIESRSSLNPIENHFRILNCSFDFNNHQIPIDKQKDYINLFTKNLIHFNTEINEIEDLILKERY…
DDB0231222	IrlC		Other	IRE		kd	a	VAIK	HNDLNPRN	DLG				MKSNYSTYLYKMSELERIVNGGDVSSIFIEQDDVLGEIKNFNYDLYTKYDSLVLKDPQTQNNSPKPPSLEIFILVNLIALCGRINDKFPNLDKFLTHYKYATNIFNLLSENIINSIEKFKETLSKDLPSFQLSVIANSSIVKKDNSIIKFLSCFGSFMKLESIEYFGSVFNSLIGEEDQFSLDLLQVLIDSSNEYKKFLQILEFNQLQKYYDDGHLCLFHSIKFDNLNEFKLLFNDSTWCQQQQQQQQINPQIFWFILCKYNSSKIAHYLLNDYQINKKSLKQKNPLEISPVTLLEIAFLCFSDKIAIVLFSQFNYHELLPKKSKMKHLIKSTSTLINNNNNNNNNNNNNNNNNNNNNNNNNNNNNNNSKNIGLTQYTVLEGYFLINIRTRSRIAPFIE…
DDB0231221	IrlD		Other	IRE		kd	a	VAIK	HNDLNPRN	DLG				MGPKKGKRSHSKNHHHHNNGNNNNNNNSGGGSSSDILYTYSQDTRILLFKVILTQNEEIICMVIQIAYGLPGLPKISDISRDLGILILKLPNRTIRELELFLESKNIYFREDQHINYLNEIPQPTTTTTSPPPPPPPSSISTTTTTTTATAIEIESSSGLTSNITDSTEIQLDSTTTDTKTTSTTSTTTNNSSDSNNNNNNNNNNNSNNILNFPFNCQNKSKQKRPISKEESFNKMVQYNFDLGKIFDEFTREVLLDDLKNDLKIDNIPIDNISISPTPIISPVFQEYDLFLMDSFIILCGQLDNVKLTLEEFKDYYKKYKLLNQYIEDFKDNLINDFLVTVEILASWYIPQKDYSIVKFINCFGEMLDSTIIESFSYIFNKTIKKEDDWSISFIQAAL…
DDB0229380	IrlE		Other	IRE		kd	a	VAIK	HNDLNPRN	DLG				MGKKKIDINTREDLFLSYYKEIEKNKFDLLKICSDKNFSKSNFLKAVHCLFSLSYFCKIKDENEEEEGKEEEINDYKVKKSTTGNYYRNSEGKLFKKSNEKDQIDDVSIFYKRLPTIQDFKDTYDKYENCLNSVYYIIRKIKLLHLEYFWEILASCYGTISFIKFFNIFSNEIFSPSENGDSVFIMVGKFFRRKVRAETHYDLIFLKIILANASIPMILKLGVKDIGRFTEKEDIIVSYYRNFSIIHSLRFDNVKEFALVYKTLKNNYPSKKKKKITLFEENGKINVKTSKKDLMLFEFVCKFDCVKIFKKYFLPKPQIINNNDNNEMLECISSGSYSGFDEKSKRKIRIFFSICCRQISPKILKCIVDYVKDDIGFLDLQNRQDIYIGDSAPEKVLFL…
DDB0229362	IrlF		Other	IRE		kd	a	VAIK	HNDLNPRN	DLG				MNFNFEQILEYNFDFKKLHKNKLKNNNLSENEDDYATTVIECLIHLCEVIPTNKIYSGANKFISCFYEFMNERFIETLVLEFYDLMTTDNSKVTTGIFDQFFSLIKKSDIIYKSFYEWDSNILENRFIFKNNNNNIDGDDDDGNEDDYFGRFSILSILEDDNSHIISNYFKFTNYERLEDLWIMICHYQATDIAKALFNLYYDSKEDCISVFASDDNNNKISISILRILEITSIEFSLPVLTVIVENTPNFLNSIPTKTSMLGMKFKLHNNNNNNNNNNNNNNNNNNNNNNNNNNNNNNNNNNNNNINKNNNDNGNGKAENIYRLSGDCKEKEKYDNNYSRETEIPFKVFDTKFLITTMECSDYIRFFTSSSIIFNTEVNQTCYDDLKLIQKRLGFLIY…
DDB0217365	IrlF_C2d		Other	IRE		kd	a	VAIK	HNDLNPRN	DLG			Ch. 2 duplicate of DDB0229362	MNFNFEQILEYNFDFKKLHKNKLKNNNLSENEDDYATTVIECLIHLCEVIPTNKIYSGANKFISCFYEFMNERFIETLVLEFYDLMTTDNSKVTTGIFDQFFSLIKKSDIIYKSFYEWDSNILENRFIFKNNNNNIDGDDDDGNEDDYFGRFSILSILEDDNSHIISNYFKFTNYERLEDLWIMICHYQATDIAKALFNLYYDSKEDCISVFASDDNNNKISISILRILEITSIEFSLPVLTVIVENTPNFLNSIPTKTSMLGMKFKLHNNNNNNNNNNNNNNNNNNNNNNNNNNNNNNNNNNNNNINKNNNDNGNGKAENIYRLSGDCKEKEKYDNNYSRETEIPFKVFDTKFLITTMECSDYIRFFTSSSIIFNTEVNQTCYDDLKLIQKRLGFLIY…
DDB0216373	DDB0216373		Other	NAK		kd	a	YALK	HRDIKPGN	DFG				MGSSLSLCYPSDKTFNINGVKYTVNRILGEGGFSFVYLVKDNSNSKKYALKVMICQTQESINTAKREINAFQTFNHENIMKLIDHSISNHSQDTKEYRLLLPYYKDGTLQDLIDNQRTIYGKDTKKPLFKEKKCLQFFLKVCEAIQVFHNHSPPLAHRDIKPGNIVLQNLRRPSNNNNNNNNNNNNNNNNNNNNNNNNNNNNNNNNNNNNNNNNNNNNNNNSEDSDIEAIPILMDFGSVREARIKIENRKDALSLQDEVEQNTTPFYRAPELFDIPSDCQIDERIDVWALGCLLYTMAYNNSPFEVCDNEPNGSVALKVLSGLPKPFPPSQTNYSNQFNQLIIDMVNLDKDERLHLNQVIERINQIIQS*
DDB0229347	DDB0229347		Other	NAK		kd	a	YALK	HRDLKIEN	DFG				MNRFLEFSNNFLEVAGNTINNISSKSITDNVGNVWGNITGGRVGQVYDINGRRVTEVKLVAEGGFGFVYLVRDDYNNMYALKRMFIQERERLEAMKNEIDVMQKLRNNPNIVKLEGFKINENRNTRETEVLMLMEYCSGGSVLDIMNARGEFTRLEEREILAIFSDVCNGVLAMHQQQPPIAHRDLKIENVLYCEHSNRYKLCDFGSSTIKTFNTATERGKAEDDINMFTTLFYRAPEMVDLYRGQIIDEKVDVWALGCLLFKMAFYVDPFDGGSLQIINNNYKIPDNSKYSNNFHKLIQFILVADPTQRPSINDLLNYLNEIRGSSRRGLQTFSSNNNNSNNNSNNNSNNNSNNNSVNNSSNSINRPIRTSSSSNSTPNFNSPNTNNNNYNNNNNNSK…
DDB0229350	DDB0229350		Other	NAK		kd	a	YALK	HRDLKVEN	DFG				MGNNQGKTLKIGSYHLNFVKQIAEGGFSYVFLVKDSNTSKHYALKRILIRDEDELKGVKHEISIMKRLTKHKNIVKILDYHKVSDKNNTEMFILMEYCSGGHLVEIMQKRLSSGSKFTDQEILKIFQDICESVAYMHSQQPLIIHRDLKVENVLLDEESGIYKLCDFGSATEEITRMKNKTEMQNAEDDISRHTTLQYRAPEIVDFYRSPVINEKIDIWALGCLLYKLLFYVTPFEDSGSLGILNSNYTIPPNHTHSNDLISLIKIMLNPDPINRPNIFEITNQLNLLRNQQPLFPSHKSNILLSYNENNNINNNNNNINNNNNNNIVNGKNIPKPLPKVVSQTTPTPTPPPPAPSQSPSPSPSPTVVNNIENNSNGLEHSNSNGNISQPSPTPPKRRA…
DDB0229345	DDB0229345		Other	NEK		kd	a	FCKK	HRDIKPKN	DFG				MIKKKNSPADKYLIKSQIGSGSYGNTFKVTHKESGQVFCKKSIQVNNQENIEKVLEEGKILTVMDHVNVVKLNDSFFENGNYVIIMEFAENGDLFQKIENQKRSGKPFSDFEIMHYFCQLVIALNYIHSQNIIHRDIKPKNIVLSSSDSGSGSGSGSGSSNDSIPLLKIADFGVSKLMSETDLYANTTAGTPQYVSYEICNKKPYTNKTDIWSLGVVLYELMTLSLPFDGRKETVMRNIQTESTIFKPVNHPNEELSSLLFKLLNKNPESRFSTQQILEQVFIREFIENHMVDFYKRFNFSIDGIFKVISKKLNLAGLNLTKEEKDNLEHKFIFTKMQEMKDRMKAFDTNHINKNQQQQSPQKLENNNNNNNDNNNNNNNNNNNNNNNNNNNNNNNNNN…
DDB0216282	Nek2	Ddnek2	Other	NEK		kd	a	LVWK	HRDIKPGN	DFG				MDQYEILGALGKGSFGVVSKIKRKEDGRVLVWKEICYENMQEKEKQLLVNEVNILQKLKHQNIVRYYDRIIDKPSSRLYIIMEHCSGGDLSQLIKKCRNERTYMDEEVIWRTLLQILSALQEIHNRKDGVILHRDIKPGNLFLDENKNIKLGDFGLAKILNESLYAHTFVGTPYYMSPEQIHGLKYNERSDVWSVGCLIYEMATLSPPFEATNQAQLTSKIQVGRYNPIPSQYSEHLSKVISLMINVDPKSRPNVNELLGYSFISFKVKERKLNIYYQGLKQMDEDLKIKEKKLSDIERDLQVKEQHLLLREQQINQREKLLLDKENFETQSRINIMNQQLQQQQQNQLQHQISNLSLNCNNSVNSCSSSSNNNTTNSINTQQQIHIQHNTQQQQQQQQ…
DDB0220003	Nek3		Other	NEK		kd	a	LVLK	HRDLKTQN	DFG				MDKYEEIKTIGKGSFGRAILVKRKSDGLLLVLKEINVMEMQPKERSDAMNEVNLLSMLDHENIIGYYDSFILNGCLYIIMEYANAGDINLEIKKRTLQNKTFSEFEILSWFSQICKALQYISSRNILHRDLKTQNIFLSIVNGDYFIKLGDFGIAKILNSETSLASTVLGTPYYLSPELIQNEKGYDHKSDIWSLGCVLYELTTLKHAFNAANLPALVLKILKGTYPPIPSHYSNDLRNLISSMLQIDPKNRPSVNDILELPFINQYLGIPLKPFDSNLNENNNDSLNISNNSSGSNNSASNNISSSTEVKDQKFQNIPLAMARNINNNNNNNNNNNNNNNNNNNNNNNNNNNNNNNNNNNNNNNNKSNVDDVNSSSTTTTSSSIVKSKVNTTVSPPLS…
DDB0219417	Nek4		Other	NEK		kd	a	YVMK	HRDLKTQN	DFG			contig end	MDKYDIIKQIGNGSHGDVYLVRSTIDKKKYVMKKIFLKEREKTKDTLHEVNVLSQLKHPNIVEYFESFQIENNQFLCIIMAYCESGDLFTTLQKKKNEFISEYQILDWFIQIALGLLYMHKKKVIHRDLKTQNIFLTKKNIIKIGDFGISRVLNSSEFAKTMIGTPYYMSPECFGSRAYDFKSDIWSLGCCLYEMITLKHAFDAKEMPSLIFQILQGQPLPISPNYSQDLQNLVYQLLEKQPTKRPSIFDIFQMPYIKRYVEYTLSQNFAVPNNTFVQSFSRMAMETAPICNEYANLHLNFNENGDGTTGAASSNNIYSSNYNSNYNNNNSNNNSNNSNNNNNNNNNNNNNNNNNFNNNFNNNFNNNNNNNNNNNNNNNNNNNFNNNNSNNNFNNSGFN…
DDB0220006	7TMK2		Other	Other-Unique		kd	a	FAVK	HRDLKSNN	DFD				MPSKEFIIPLILLCFYSVNGFVAVISSLVELFIHKASWNSIKIFFYSLLILQCLCRCIIIGWGMIETVQGGEFYSNFPSLLFISYAGLVALQMIQFLPNDNQYLLLSEGKKNNHKVKVGTNILIFFNLFMYFGMFLLFGIAEKQVGNSTSFNHHGNHNSTTSTSTDEIPLVSTEVGELYLFGDKDPIYIVLDCFYFVCLLLLLIFHSYVGWKTYKRNKDLFGIKLNVIHLILLICIFIRSLLVIIDPSSPNNSILHIDTESWLIYIYTISYYVVGEIIPGMLLIVIEFLLPYHKRKDFINIGGELSSYQDVWKSENIAIHELLGMGGSGAMVHKCTVKKGPLRGGTFAVKVMKDCTNEDIESLENEIRVYEKLKSPYIVSYQGSSKVVGSSGQIFEIRL…
DDB0187382p	DDB0187382ps	DDB0233274p	Other	Other-Unique		partial kd	a	YVAK	HGDLHSEN	DYG	pseudogene			MKIKEFQDSFNNKLKDYSKKLHFSIPKEFLNDFYINDFCGTIPYKGAGDNVIGSGQFGVVYNVIYYGDKX*KNNYVAKELLGAFGQEYIDCVTKELLYHYIMHSVDECTPKIYGIVFEVDCHKDINRMLLLIQKIEGEFVSEYYRDESRKTDPSFDEEKKNIIKQLFKYNWIKNLVFIQHGDLHSENMMIDIKTKQLYIIDYGMSSLSLEKDKTTFFSNWRIIPDDGFGGNTYYIGVIIDNFFKERGDLLKQGYGELIEILEKDKPNNCKWLGLLGKFYTKNDLRKFIFKVIQIPVPTELLKNTFGFDFGQQCLKKLVCVIFQFLLXDFGLESLDSKVNYLLRIWNGHLFYSLIRLNKNKKLELYIDIVGIFDTIINDTDLEIKQSK*
DDB0204419p	DDB0204419ps	DDB0233275p	Other	Other-Unique		kmc	i		........	...	pseudogene		multiple insults	ASSRVQIRYSNIEIGYQSRNSYERERLNQIYLKYKNGDFDHKNLLQIIQSHGPLPPKMIQSIFNKIIIDPNLFCKFANKFFNLTCIIINNDSLTPRLDHDENVIYNLLFLSPDIFLKPNNPYSYDHTYMWSFGCCLYQCLTGISPFDSFEAMADFIRNKNQLTIDIPQKFNKSENQSLISLIKSILCKKEKESDKLTWEQCLKHCFFSDVF*
DDB0216536p	DDB0216536ps	DDB0233276p	Other	Other-Unique		kd	a	CAVK	HRDLKSKN	DFG	pseudogene			MQKEIEKDFQNFQKKFGNLVNFQNYELLNNFISSKILLQCLVIDPDKKKNESIIGINNNNINNNNNNNNNNNNNNNNNNKNNNNNNNKNNKNNINNKNNINNNNNNNNNNNNNNNNNNTNNNNENQNINNNENQNINNNENQNINNNDSQNINNNENQNIINNNKNNKENQNNNNENNNNNNNNNNNNNNNNNNNNNNNNKENQDKNKFELKKSINNLKSKLKSIIPPKETFNEDQIIIGSKTDDLNMFEDYIIYKKKKFKITHKTNIKTKDNGVKVNGKLISFKENEKMEEFKKDLNLLVLFKKFKTYYLNGLELEAINLLISNQNRFNPVFIKGFINLIRETIDKITDVNKLNSLLVLIEKLDLLQEVFYKNENLKSNILYYSIINPKSLPSISSIL…
DDB0229334	DDB0229334		Other	Other-Unique		partial kd	iq	CDIR	HRDLNCSN	DFG			R instead of K72	MDIECDIRKINKLNYNNENEIYKLKKLNHPSIIKHYDIDEKKSEKNVIIYQESINGGISIDKFDNNNFFSQEVIREICEQILLALRFMDNHQIVHRDLNCSNVIIFPETLTIKIIDFGVTKTNFLNQDYQSPEVLKSNNFTHKSDIWSFGFILLKMIDKSLNNIPDDLPTEQFDFLHSCLATNLSDRLDAQTLLHHPFIINKPILRFSKSMKLISSPKKQFELVNKTEHEIILLTNGTSETFYLNKNESCKIKISTIDLYIGVRFDDGAILSSPRPTKLIEQEGTDINSFIIDQSCLMAHNITFPNISFFESISEII
DDB0229337	DDB0229337		Other	Other-Unique		kmc	i	KNIK	....KTES	...			multiple insults	MVLRYSYVFKQPVNYSNIELNEIKNIKDEKVRQNSIFISYLNGLYNSLNVLEMVSISGSLPSKLIQSIFKIILSNYDYNAIGKHFKTESILIGESLFKWPSPRIQQFDQFFFQDYLYSSPENYKGSLVGVNEYSMVWTLGIILYQCLTGELPFPTYPKIVNFITSSSQNVEIPPQFYKPENSLLIQLITCCLFKNPAQRISWNEIVNHSFFKN
DDB0229346	DDB0229346		Other	Other-Unique		kmc	i	IILK	HQTLHPGN				multiple insults	MNENSISQYSEIDLISDNPFKNYFVVEKLLNNNNNNINDTIGNNHYSNNNNNNKFLNNNNKNKINKKQIILKVQKKSNKAMKELTVMQKIGYYSNHVVNVYGYFNLKGCDRMLKPRLLSDNDELIFMECEDMGQYQTLEMIIERRKCKGSLVMTRFIMRGILASAYYFESHQVIHQTLHPGNIYILEDSLGTDDQSVVKFSNLEHCLLIGSTNSSLSSLSSSTSSSSSSSSSTNCNNNTTENNNNNYNNNNNNNNNNNNNNNNNSLNDRFVLGKDSVCYSIYSDRHQSRNLFKVVSSNTVSFTVGIIYLELLLSTIYDHVFPNEEYINSLREIVRNGKLDIYTNQATNTKYFRFNQNHQIEITDLIKDDISLILTLLQDSSTRPTITQFIIDYLF
DDB0229381	DDB0229381		Other	Other-Unique		kd	a	VAIK	HRDIKPAN	DYG				MSNQRVLYWPETYNNIKELGRGVSGVVYKASHKKTGQIVAIKLVDMKQSKISTEQIQGEIRALLTLNPENERTHINIIKLIQCFIHKTTAIFILEYVDGGTLEDFMYSFERGMPLSLISHCLYQSVNAIEYMNSKKCSHRDIKPANILMLRNRKPKLKQQSEQQQQEDGGYIRYSGQFQLEPSSQENNNYQFDPDELPILKVTDYGYASISGNDSAEIHSTLAGSPLYMAPEIIHIILSPFLEPGTGKLSADSSEGYNPLLVDVWAIGAVAFRLITGDDLISVIFPNLNQTTVLAALVNLAKMIDNGDFQKGLDSIPNEIRKYGLVDPDIELGISFITSLLQLDPKKRLPLKETLNHPFLAKGKLSFTQTLNQHYKDNKDVLGSIVPSDISNFLNQNQQ…
DDB0230007	DDB0230007		Other	Other-Unique		kmc	i		YADLKPSN	...			multiple insults	MPIKESFKRIKSDHQNQNQDQINYVDENVKENLSTYYLVKRISFEYSFKEFLNSDQYLSIDTSIIFSKNIMNALYYLHSNNIIYADLKPSNILIDSKGIFKLNSINNSILIENNNNNNNNNNNNNNNNNNNNNNNQQIMITSRQQIFNLYNNNIDNDNNNNINESIYYLSPEVLKGYTYSFSSDIWSFGVLLFKCITGYYPFYSNDATKLIESIIYDNYLDPIIRLPSDNNDLIQQQHFNDLISKILEKNPQKRITWPKLFIHPFFKNQQTQQVNEIINKSSNTTLQLLNKSSSSSSSSSSSSSSSSSSSSSSSLSFQQQQQPNNISSPNLENQVIRLNKVKIPPLNISQTNSLNDFSNLIENNNFTRLISEFDHSIDFEASPIISPNRPSSPPLSSLS…
DDB0231179	DDB0231179		Other	Other-Unique		kd	a	LVNK	HFDLNHGN	DFG				MHQPSDFTNLDVNFLIFQSNLPITNNAPTDISIVNNSINILPVEINNNNNNNNNNNNNNNNNNNNNNNNNNNNNKNNNDGDDAAATNSINVIPVFEKTIQIGTTTKSGHFILDATAEVNDIQEIEENKDFIVRDTQQNRVLIGEGHYGKVYRSMYVSSDGRSLVNKMLKGKRECTKEVEALIDVFDASKMVTTQYFTTLGFSSIIMENMVDIGYVTLKQLLSMDDKQFSALASPFTCRSQMIKPIINAMVIALYSVNIEKNYTHFDLNHGNIFVNIHTLDTCQSISGSGSGSGSGSGSNTRNPVVLGDFGCARKMDVPIRLCDTNGHENYKSLERYWDYNQCRIKTTSFIRDNEDIFSLGVLIFEMLLTFVHPGTTLFEQNVLFLLKFHGIEIVPTGGP…
DDB0231198	DDB0231198		Other	Other-Unique		partial kd	a	VFKQ	HRDLKPDN	DLG				MSDYILSAEINLPLLKWMTSFKLNSNLFSTSRNQSLKSISEIYRDLQYNIIPPKDEELQNLWTHLYDLNNYYSNSIEYNQVEKSLMGLKSKYRNSYLKGYYEIINLFQSIANDFEKLSSPISQTTTTTQIPIISFNKNSVLDAINNRKNENKENSFKFLSSFESYVPTVEEIKRIYCIDNKEILIDKSCTLPVEYKLFHSFSLLNLYVYLIIVIRIIKLIGEINRQSSNASENQEILHLLKEYSLHIKSIEEFQLQLKLNNLYYQPTKKEIILKYFVEINSNNNLNNLNNNNDNNLNNNNSNNNLNNNNNSNSNFNNDNNLNSNINSNDTSISNNNSIINNNSNNSNTNNNNNNNIINNIKIFEFSEKELKYSKRYYSYNEFTLRPAELPNNSLGIETQ…
DDB0231326	DDB0231326		Other	Other-Unique		kd	a	IAVK	HFDIKCDN	DWG				MERSRKHHSLSITPHKQKQYMLDIEDNNVSTSSLTTTTTTTTTTTTTTSTTHNHESNERSNQLLESLIVLKEKIKLLDSTEKNHCITQGGITILIQCLCYCGKNSIKNDVIIEICQQLIDNSHDASRLFCKQIISHLYNDIECIGISDVLTKIISFYPLRSIFIEDLCIPKLLEIYYKCSLALSNIKFKVDPSIHINSTPVVQQSQQQLSNSSSSIPTSTSSPLQSSSSSSSSSATTASTASTTSSTTSNSSPTKTLGKQQQKQNSQQQQQQQQQQQQQQQQQQQQQQQQQQQQQQQQQQQKLNIHEFQSIQIPCWDDGVPPPPPQGFTFENLLTSVPIPRPPLFQQHQQSTTSNNNNNTIIQQSNTKSGDVTTPTSILSPISTITNNNNNVNSTNITP…
DDB0231335	DDB0231335		Other	Other-Unique		partial kd	aq	VVVK	HRDLHAAN	DYG			lacks D220	MVNDNKTYFQRSLRIERIPIDFKYKIWNLLLIAKAKLNTTHDGELNTTNFDELNQMIDSRINNPSYSEEIKESLNFIKDIKNQCNLLPSVNFLTPNKNYDDLIEKFKVILLNLRFKEDDIKNFNYNGQHYLNDQHIKLNRKGIEYYKNKDYGNALKCYNQIEKSPFKSLSFHLISKNSLNLAILYSKLNNGPKAIESSLKSCIYNPLNNRAYFYYGRYILESNKQKALDHLYTAFIMESKTKEKQYYEHEYFSLKDTTISGFKKVEESLKMETRQNLLNMYHFIGPSNNQISQTVEQYMDQVANQTQTEKAHNYNDWVTKINDKIKLTKQTIKMTKRKFLSIDELISNPFDINEIQFDALQSNGMNGIVKSGTIGSMKVVVKFPNSYFNGIISTATINS…
DDB0231559	DDB0231559		Other	Other-Unique		kd	a	CAVK	HRDIKASN	DFG				MNIKFDMFVKDSNSIDSEELLNNYLTLNVVSQELLIQNAQKPLTPLSIEIGKTRTINKNIKSKLNFIMPSFCEYYELEGNYILYFKKLKIFEDFIIYKDQSIPISNQMEIKIGKGKVLVNGKKISIKDEEIKNNFIRDLNFLSSIKNFRNQYSHGNEIEAVESISKKENSINSLVIPTFIKFLGEIIIKTKDTIKFKNLMVLSDNFNILDDVIYQVENNELNLKNSKNSVVYKSIKKSIPIYLLSKVFEHTEFYILEKNNSILNFFCKKRIEDFNENSEDKEFNSTSENDSHESSIDLKCSSEVSQIKIERFHEYVSLFSKCISKNVDINHKNDKGDTALHNTIKNLKKESGPMVAALLSCGANANIRNNKHKVPLHFAIEFGDESIIKILLAFGAKPF…
DDB0231499	LvsG		Other	Other-Unique		kmc	i		HGDLQPSN	DFT			lacks K72	MGQTVSKEEIKEEIEKQLNICFLSLDQEDIHSKNSISFNLSTVSAHKGSIDFIFNKTSNNNSSLIGSNGFVNISNNNIIDDLIKDKSTSILLQYANKHNDHDLNKNKNNNNNSEENNNNSGEGDEDNTGEKAPPPAPSSPLSPSSSSSTSTTTTPLSTSISLNDLNSMPRKRTTIKYKQGSFEASSYDGDEISIQVVKKNWINNSNDNNSQQRPRLYERSLKTSQQQQQQQQQQFKFQPNETLSLWEYFDEINSPPMLYNIDQNNLNFTNNYIVQEKLNSLDNKDDDDNNNNNNNSNSQSFTFNKEFIKSVLQSFSTYISSLPNSIHFTDTNIPPSIDYTSPNVLKLHPNLLPIIEIIYNDIDNNDNDNDDDDDKNNNNLNDKIFIIYKKYNYTLDGLL…
DDB0220652	DDB0220652		Other	PEK		kd	a	YAVK	HRDITPDN	DFG				MWKFTSSATKRIGNSLSSNNNNGSLLFSLNFNGSNNNNNNESSKPITAANTQNNSTTKSIDNNNNNTNNSNSNNNNNDNIKNNNKFNRASHRSNITLVAINNKDISQMTNLLADSGISVSKISNKKISLASKINTLNKLNSSLLHLNSINNSLTNSNNNNDNNNLIDNNNNDNYNNDSISSSSSSSSLSESSQTLSSASSSASSSSSSTLSSSSSVSSKSLNNNNNNNNSRFNNEFNDVRVLGKGGFGIVFQCCNIFDQMEYAVKRIKVNQKIPTKELMEVRAMARLNHPNIVRYYGSWIEEEIITNNSIDHYGENDNNLFENIDSFPSSSYSSVSAAASSSSLVSNSSNSYSNNKATYISNSSSSSSSSSSCSYSIGNGNLSISECTNDDNNNYNQLK…
DDB0216407	DDB0216407		Other	PEK	GCN2	kd	a	YAIK	HRDLKPSN	DFG				MPPKPKQKAKQPSQQPPPPPPPAAAQLIEDILSSDEEEGGVKLPTKSSVKNALKKVKKERDRELIRQLKDQQDMELEALQAIFNDEFITMDPIIINRNMDTIIEGIKPIRESARFRITIKPYVGDDEKCFVSIYLVVGFPEKYPVVLPSIQVLVNKGLPQKKAIELEEKLIRESQGKIGNIMIFDLCEIAKDFLNENNFEPTQSIHHDFRSHQQKISIEISTNEQQQQQLQQLQQLQLQYNNDTKKEWESTLEESQLKEDRKNYRLQKSIQRAQYEKERKKTIVNEFTNGPQSKLSKQQRNIDYSIDHSINNNNNNNNNAFNNFNNNNNNNNTNNSNVSSIDNKTIDKQQTMILHLLRLLCQNDSNITNDHIKTLGEQLVQMGIFNRNHLSLLNMHNSN…
DDB0185219	IfkB		Other	PEK	GCN2	kd	a	YAIK	HRDLKPAN	DFG				MIGKGGFGVVVKSRNKLDCRYYAIKKIKTKGYTDSNQEPLTNKLLREVTTLSRLHHQFVVRYYQAWIEKSCDSFQSLEEGNEDLSGDLETDASEDWFMQSSINSRSIISRDSYSGLSTSNSNVGGANNTAGGGDSVSNANSNKSMIVGNNNKKLTLSSSNTSSSSSLLSNNKSKILNTSKSTSTNTSTSTSTSNTNKNKKISKKKKSKLSPLMKPKNKKNKNNGESEQSSSDSENGENGMKSRIIENASDSYSDDDNNNNNDSNNNYHSDNESDSFSGSISMSDGNGSGYEATDDEDIINNSGSFDDNENDDDDEEDDDDEYDEEDDDYETFDFQDKSRVVSNNSKLSTSSSRKKPPKETHTLYIQMEYCSKKTLKTLIDNVGGIAEEEAFRLLRQIVE…
DDB0220611e	DDB0220611e		Other	PEK	PEK	kd	a	YALK	HRDLKPGN	DFG			contig break between DFG and APE. The N-ter portion of the gene model is derived from sequence at chromosome 6 2001708 - 2002171.	MLQRGFSLSSLPSQNLNNSSNDLSPRYTTLPSSFCGQQQQQQQFQQQNQQNQQPIPQVHLLHPNSQLQQFQQQLKVSRYEEDFCEIEKVGKGGYGSVFKVKNKLDGEYYALKKIPFKNTTKTFLEKVLREVKTLASLNHRNIVRYHSAWLETEELLPPSSSMASTSLSTSNGKQIDSDIKNIIYNNHLLFDGNWGTTSEEASYLNESDNPCNRRVNKAKKKVSPQKKKNVNNNNNNSKKKALDQSGAGDDNDDDISSSSSSSSSSSSDDSLYKLQFPHDEDFKQFNKQTSIRESMINSSRFKKSYDDSDDSNDVSSNGVGFFKTPKKHYTSFSLDDGSDEESDEDDSQGFDDTNRSTMTNIQNDTDTESFNHSRHRRSFSSSEGEEETDDDSLSESDSD…
DDB0229432	DDB0229432		Other	PEK	PEK	kd	a	YAIK	HRDLKPAN	DFG				MINSLLEEESTAFAQVVRGIAISSDDYLKNDNIPKVNNNNNNNNNNNNNSNSNNNSSSNDYFNGRYNLVHSSVSIPSFDNFNFNSINSNNGNGNNSNSNSNSNSNSNSNSNSNSNSNSRDEENERLRSEYKKIIKNNTSKLELTRSKSRILVINSNSGEEEEEEEEVKTPTEVDSDNNNNNNGSINKTNKKLKNHGNIVLSKSKSFIDTIDAMELVESCDDLFKQKKILLKMLISENFFQSNQLDQKKLSTFMKSVVDIELMGVPSNILRSSQFKSLYLDYYRELFQNALNVTNLKLGENNKVFGGGSDNNNNPLAIYQKPIKKEGSFLIDSSFFSNFYQYQQLQQYQFLQQQQQQQQQQQKALPSSTFGNILRYQREFKEISKLGSGGFGSVYLSEYV…
DDB0216332	PLK	DdPLK	Other	PLK		kd	a	YAAK	HRDLKLGN	DFG				MVSINQNFKLPISMNSQPIQIQQQQFKQPQQQPQQKSNSCFSDQENYPANIQPSSSTSSSSSSSIHITKSMVIRPPLESNQPQPQQQQQQQQTLQQIHHQQVQLQQQQSLQMQQQQLQQQQQQQQQQQMPPPQSLPNKSNEPQEPIVVYETIRSGDSKRLKEYRQGEFLGKGGFAKCYLMTEVETNRIYAAKIIPKSTLQKTRARSKLKSEIKIHSSLSHENIVKFEHCFENEENVYILLELCNQKTVMDIHKKRKYLMEYETKYYVYQVIMAVQYLHNNNIIHRDLKLGNLFIDNMRIKLGDFGLSTKVEHGERKKTICGTPNYIAPEILDNSNGHSYEVDVWSIGIILYTLLIGKPPFETSDVKHTYQRIKQNQYSFPDEPIISHYGKSLIISILNP…
DDB0231307	SAMK-A	samkA	Other	SAMK		partial kd	aq	IAIK	HRDIKCDN	DFG			lacks G52	MDTSAVSYLSSIVLNNNYKEWNNEKIIKWLSDTKKIQKVIVFKIYEITGRDLEFLSDKILFKMGVGIRDLLSFKSEFEILKNNYDNNNNNNNNNNNNNNNNNNNNNNNNNNNNNNNNNNNNNNNNNNNNKNNNNSNSNSTNINNNCSNNNSNNNHINFNSNSNITNIKNNDSKIKNKKEENKVPIIDLNQYEYVESISLGVFSVVGKYKRKGQENEFIAIKKIDILSLNEEKIIKEINKLYSINHPNIIKIIGYCKDQKNYYIASKYYPKGSIKKNTKQSPYSEMNAKRISVKILSGIDYLHSLNPPIIHRDIKCDNILLDENDDPILIDFGLSYKTIDDSTNLKTLCKKPFWASPDVNNQEIQIFSEKTDIYSFGCTIFEMIVGWESYSKKENNQPNL…
DDB0229884	SAMK-B	samkB	Other	SAMK		kd	a	ISIK	HRDIKGDN	DFG				MDSTFDARASNKSYLGSNSIALTKNFEDWNNEAVCEWLSENNFKMSDIEKFQENKIKGDHLEFIGDKILIQMGLSIYERLSFKSIFKKLKNNNKIKIDSTDNYKNECESNSINNSNNNNNNNNNNNNNNNNNNNNNNNNNNNNNNNNNNNNNNKIDTFNSSIKQLNFSQEANDPNIKAPILDINQYKLIEEIGRGAFSIVEKYENKLKPNEFISIKRINVLASEKEMIVKEINMLYSINHPNIIKIIGYYKDEHYYYIATPYYKKGSIAKIVKSIKSKNNSGFSESNVRNISKKILNAIDYLHSSNPPIVHRDIKGDNILLNDSDEPILADFGLSYLAIENNTNFKTACCSPFWAAPEILNKSTSDFSRKCDIYSFGCTILEMIVGSDPWGGKRNHQSH…
DDB0229990	SAMK-C	samkC	Other	SAMK		partial kd	aq	ILIK	HRDINSDN	DFG			lacks G52	METTTITSILDDNNNNNNNNNNNNNNNNNNNNNKNNNNNNNNNNNYNYKEWDNEMVCKWLHDTKRIQKVSIEIFKANEITGNYLESLTDKMLLKMGLTIRDLLSFRSEFDDLKNIFNETNLYNNIQKNSIDYSIDNNNLNNLNNNNNNNNNNNNNNNNNNNNNNNNNNKTIKAPTIDISQYVFIKQMKGSVNCSLEKYINKKTKERILIKRIGKSNINEETIINEISILCSIDHPNIIKTYGYYKDENYYYVASKFYPKGSIKTKSKSTPYNEINAKKVFGKVLKAIDYLHSLDPPIIHRDINSDNILFDENDEPILIDFGLSYKELKDDNNNDDDNYDNHNHNHNHNHNHNHDNDNDNDTNVKIKTQCMEPRWPSPEIHREPPHFSKESDIFSFGCTL…
DDB0229404	SAMK-D	samkD	Other	SAMK		partial kd	i	IIIK	HGNINAKN	DFG			lacks D166	MEKSIESISSSTLNILDNKNYKKWDNETVCKWLLNNIKTIQKVSIEIFQANEIIGKDLEFLTDKILLKMGVGIRDILNFKFEYQILKNCYNNNNNNNHITINNFNYNFNNFKININKDLLKVVVNAPIININEYQYIETISKNKFCEIEKYKKSQTKVNEYIIIKKIIKNSTLNEEKLINEIDTIYLLDHPNLIKIIGYCKDKNYFYIGMKYYETFKFKQSNISKFGKNFEQVIRKISFKILSAIDYLHSLEPPIIHGNINAKNILLDNENNEPILIDFGLSYKSIDLLTNQKTQFISPCFITPEYFYKKTKNKISKEADIFSFGSTISNMIKGGTDFKEDEEGFEELKRTFAGVLTSRDKVSFDYRSLFTEINKDEPCFRPSSKELLKSFWFVEPPQP…
DDB0229999p	samkB_ps		Other	SAMK		kd	a	IAIK	HRDIKGGN	DFG	pseudogene			MSFVLCENYEEWDIDSVCKWLSNNNFSIAIIEKFNQNKITGDHLEFIDNAILLQIGLMIXLSFKNLFKKLKNNNFVSNHHNSNKRIKTDSTNYKKNEVELNNSNNNNNINNNNNNNNNNNNNNNNNNNNIYSDKDRDLQMAIKLSLENFSECNKLFTKAPVFDTNQFEYIEDIGRGSFSTVGKYRDKAKPNEFIAIKKINVSVLKEEKIVNEINILYSINHPNILKIIGYHKDKDYYYIATPFYKKGSIADTVKISALSESKARMISISILKAIVYIHSLKPPIIHRDIKGGNIYLSDNGEPILGDFGLSYKAINNDTNFRTACGTPLWAPPEILEKDNSNFSRKCDIWSFGCTVLEMIVGSDPWRGQRNNQSRSPPIPNNLTQECQDVLKLALNYDQS…
DDB0231501p	samkE_ps1		Other	SAMK		kd	a	IAIK	HRDIKINN	DFG	pseudogene			MEPKIPKNNQLGPSFDAARSNEVDWLSVGNYDAWDNPTILKWINDFNIGQDVMDLFDKHKFDGSYLEIMKYEVLKDWGIPILQNIKFQRAFNIFYTKKNKNLCNNNNNNNNNNNNNNNNNNNNNSSII*NMTGLTIHQGGDKKSKFSSEFNFIQRKFSSEFDIDQYQFSNSIKNGAFGKVKLFKKKKNENLINNNNNNNNNYESIAIKKIEIKNNESKIKSEIGILESLDHPNIIKLIGWGRDDRFYYIIMKYYEKGTLRTIAKSPTFTNSEGRKLFKKLLEAINYLHSLENPIIHRDIKINNILLDENNDPILIDFGLSVIREPDNSIFSSLAGTYDYLPPENFTNGKKGRKADIWCFGLAILEMFGDLKKDSNNFPIIHSYLSNECKEVLGYALRVD…
DDB0218471p	samkE_ps2		Other	SAMK		kmc	i			DFG	pseudogene		missing N-terminus	MEIEILKLIIFYWMENNDPILIDFGLSIIKEPDNSNFTSKCGTTKYLPPKNSTMTDKADIWCFGLAILEMFGELKTDSNNLPIIHTHLSNECKEVLEXALRVDPNHRYSAKQLLELPWFKDKDLLSIFKQNGTDNKIINGGITINLKYNDSYYFLNQXKMQIPHVESDKRTFFNFYINTKEITETIGPYELNIKKEFNENQNYLNYLLSGRYNGEDISSMENRVNELVPRIVYQTIIHFPNKFILKQK
DDB0220502	Scy1	DdNTKL	Other	SCY1		scy1 kd	iq	VSIF	HGNIQSSS	GLD			conserved divergent kd	MYIFKLMGQNLTASQSFPYNIGPIVTGYVGKSIWTLHSGTKKEDGSAVSIFSFDIKKNPSKLEVAKNGFKRAKTTRHPNVLKYLDGLETETNIYIVTEPIQLLDELLEDIRNFENAISWGLYQEGLSFLNNKCNLTHGNIQSSSIFVNKGGDWQIGGLDFVSDVKDINNSILRNHNDLIPNKYKSPEIMKSQWQQIQQSPSYSIDSWMLGCLMYECYNGTMTKAEDIKNLDQIPKQLHQAYQKSFAVKTESRLNPQKFLESPYFQNVFVETLVFLENITLKDTFEKEQFFKKLDQHIEKIPINICKFKILPHLVTAFDLGPVNPRLLSTLLKIGSNLSTEEYNSRIVPSVVKWFACDDRALRINLLENLEHYIQHLNEATINDQIFPHVVNGFNDNPTL…
DDB0231323	Scy2		Other	SCY1		scy1 kd	iq	VFEK	HRNISPES	GLG			conserved divergent kd	MDTTKSFNFKEKVRGFLGSAASVISPIKDHDLKEVVGQDKFWKIYQSTKKTTNTECSLFVFEKKLYEKVSKSNLENVITFLKKEATTLQRLRHPSILQVVSVMEETKTHIHFATEPILATLEDLLGYYRQRKKSTVDQSSQSEEGYKKKDFTFEELELKAGIFQILDGLLFLNQTAKLLHRNISPESIFITKDLKWKLGGLGFTCSIETKEPPISNLSLQDLREYQYISGGGGGESSNNSNYILPQLDYLAPEFISQRKFETNSDLFSIGRLIFELSINLEQKALDSHLISQLPKLGVISYYNTMIEQVRRQSTMNTQRSDSAKVCTILLGDPMLRGDLENFIRSSFFQDVLTKTLLYLANISQKEDESKLQFFRGLLRIVQQFSPRIQNNYILPVLLS…
DDB0229842	SLOB1		Other	Slob		slob kd	iq	CVVS	FSHLHLSN	DIE			conserved divergent domain	MDSSTANSSGTAISKAEWKPDQSSLECNDCQLPFTLIRRRHHCRKCGSIFCDSCSSFYSILPIEYGYTGQQRLCRSCNNSFEQKKQYFETDALVAQFQLRSTAQFEYSKPLQDIGHTKHGLRKSYCMAKNSMGGGEECVVSIITPTPSSCPWSMSNEKKKRKFEKTLLSLKHPYILTPINVEVSGANDKILVIRTFFKQGSLRDQVYKSKPLSPYDTKYIYKQPKSSSSSSSSSSSSSQSQSVLPIKSIQKYCKQILESLLYLKSKGIQFSHLHLSNILINQSNDTCQLVDIENCLLGMKPLFNDYIYGIGLPQSFKDNLEVICFGHCLFEMIIGIPLGDHSNINSFIPLFPDKVFLLLQQIFSEKTPTLEELVKNPWFEVTTTIEQQSLQNGKLKKSQ…
DDB0229843	SLOB2		Other	Slob		slob kd	iq	MAMV	YFHLNSAN	DYE			conserved divergent kd	MEYYYYIIIAAVGGFAILTFIIIVVLRLKKSQKMREPLLPKEKGNVFVYKRDTQVQEKEEQVMMNARLYLRSTIYSLQDKIPKFGSRSDKVYFGVLGNSLNKLENDRIMAMVPVSKHWPIPLNSEAGRTTFRTIIKSLEIHPFISVPLLVDFIPEKHVAVSVRPFYADRGSLRDFIHKSKPKMPYADKYDTHLQLNEKIVSKFGRQILEALIFLKNHNFPYFHLNSANVLVDDQICLISDYENSFLGLEPRFSDFIRQHNEKIDPDVLSFGLVLFEMACGYEMENPHSVDISIPAHCYPEVRKVLEAIFKPFYGTPITLEELSKMDFFSYHKFKNLPLHRLTYTSRERDMMDAVIKLNKTFLSTNSKPNSKDLSQPKLKDLKKQKKRKQLVFTQSFEPI…
DDB0231329	TBCK		Other	TBCK		partial kd	i	GIAK	HRSLSLDN	NYG			multiple insults	MMKSDEGVSGNSNNNNNYKFKDNTFRKYGVEVVAYDNNNNNNNNNNNNDDNNTVTVNSRGFHISIHPFSFRNKLTINQNNGSIGGSSSSSSTSNSVSTPKPQSFYVDDAGIAKQLNQSVFDILSRSRYLSSLSHENLAEFIAAEPSQKHHDQMLIVSEDYKNSLEKQIEIQAKRQTPIPSNTIGRYAYQILKALSYLHSQDLTHRSLSLDNIKLDDNNQIKLTNYGLYYLSDHGENVSFPIGNLLYLSPESILRGAKGSSNTKADVWALGCILLHICLGYCIWQDNNPSIVTNRILHLSGYSTTQSFNSISKSFEQCELKKTIINEKQHEEYEEYDDDEDISEEEKEKRIKDIKLNNRDNMNNFINSLKREEKENSDSNSGSSNSNIGIGLNGLGKELI…
DDB0220499	TtkA	mps1, DdMps1	Other	TTK		kd	a	YALK	HGDLKPAN	DFG				MDTHQSFNENQHPNFNSGNHGGINMNRFQRFSKPTISPIQQQQQPQPQQPSSIIQRQSIIMTQPQPQPQPQMIPIFREPNEWYKLIDMEMNKFNNESRPSPEYIKYLTQLFQQALDSLEHKNTPEFYLFLLNRATFQSKIGENEDAKGTLKYMKVLKMESFEVFVLLSEIESKSFRFSKARSIINRGIQKIPSRSKEFEGFLMVIDIQEDEFSRNGCIISNNNNISFNNGDVNNNSIIMNENDQPMVINLNPQQQQQQQQQPYEISSSSSLMSTPASSRHLSNRSSIVPTPNSSTKLSESIKTIGLRSVQPRRVIHKQTTTNFNTTTTTIPENSYDDDADQPMDHDGNNNNNFRIHSNNNNNSSANSSYNKSENDEDDQDEEDEEEEDEDEDDDEEDEE…
DDB0185178	Apg1	atg1	Other	ULK		kd	a	FAIK	HRDLKPQN	DFG				MKRVGDYILDKRIGWGAFAQVYKGFSIKTNEPFAIKVVDVCRLADKNSKLTENLNYEIRILKELSHTNIVRLYDVLNEETDPTFIYMIMECCEGGDFSKYIRTHKKLTEEKALYFMKQLANGLKFLRQKQIVHRDLKPQNLLLSDDSEHPILKIGDFGFAKFIDPFSLSDTFCGSPLYMAPEILHRKNYTVKADLWSVGIILYEMLVGEPAYNSGSVPDLLNQLQNKKIKLPSHISSDCQNLIYSLLQIDVEKRISWEDFFNHKWLNLNNNDSYKNNSGNYFNNNNINNNNNNNTNNNNNNISYPISINSNNTNNNNNNNNNNNNNNNNNNNNNNNNNNNNNNNNNNNYYNNNNSPPNVYHASSLPYDFNNNNNNNNSNNYNNNTNVPNSLPFAYNNNI…
DDB0229382	tsunami	tsuA	Other	ULK		kd	a	VACK	HRDIKPQN	DFG				MDDDYKLIGQIGEGSFGKVYKYRKKFTGQLVACKVISKKGKNEEDILSLRQEIDILKNLSHPNIIQFISCFENKNEFTLVTEYADGDLSQIISEEKTLSVDLIQSICYQLVIALNYLHYKKVIHRDIKPQNILITSGGQIKVCDFGFAKTISSNSILLTSLKGTPLYLAPEIIQEQPYDYKADLWSLGIILYQILVGSPPFSANSLADLVHMTLESNIEIPKELNKYPDLVSLFRQLLCKNPDKRIGWPDLLYHPFVKSYNGAHVINNNNLNYNNNNNNNNNNNNNNNNGNRPITSAGGNYLNDNSSSPSISSPIQSLPLISADSLINSLNNNINNNNNNNNNNNNNNNNNNNNNNNNNNNNNNNNNNNNNNNNNNNGNINTNGYYQPLQSPTSQNFVN…
DDB0216334	Vps15		Other	VPS15		partial kd	a	VVVK	HGDIKSEN	Dfa				MGNTVGAPIVSEYLEDEIGPIVFKKSLGNARFLKTVKAYHSEEGYVVVKIYKKRNTKESLEKYKIMLKEIKDNFNITPSFNIMPYQHFIETDRSGYLIRQYFHNNLYDRLSTRPFLSMIEKKFIAFQLLKALEQSSFKGVFHGDIKSENVLVTTSNWVYLSDFACYKPTFIPEDNPADFSFYFDTSGRRTCYIAPERFYETNRGAPSNNELTPKMDIFSLGCVIAELFLDGFPIFDFSQLLSYRKGEYSPEPIIRQRIQDPNIQTLILHMIQKDPDQRYTPEKYISKWNTVFPQYFSFAHQFIPELMRLENDDRVMCISDKFDEIVDIFKNNSITNLFKSNLNQSTNSNTIGSFRVSTPSSPILISNNNNNNNNNNNNNNNNNNNNNNNNNNNNNNNNN…
DDB0216398	DDB0216398		Other	WEE		kd	a	YAVK	HLDIKPEN	DFG				MRPLPDQSAFEDKSELVSKKQKNEDENNENRSPETPRTPKVCPKTPTKTPLRTPTKNQAGVQFLTQKKRTKSCSSHFEYINQIGEGSFAKVYKARSFVDGRLYAVKKSKKPIWETSERNQHIQEIENGMKLGHHNNIAQVMCAWEEGGHIFIQMELCERGNLKDALNLAVQEEGGLGKLPEYMIWQYLCDIANGLSHVHEKGIMHLDIKPENLLFSNDGVLKIGDFGVCSTTTGGDDSEGDQIYMAPELLNDIHTPSADIFSLGITLYEMATNYNLPQKGQWWRNLREGKIPFPENDDSISQDLKDLIILMMNPDHTKRITIQSLLKYDKLQSVITLKRSTSTLYRLQRKLF
DDB0220004	DDB0220004		Other	WEE		kd	a	YAIK	HLDIKPEN	DLG				MDFPSQSEKKKYITKKRTTLFSYDDDDDDDDFDQNREFIHMSSYEESKDQQNSFNTLLLSELSNCEDQKQQQQQQSSSPTQSDCDSSPTNNNNNNNTNNNIVHHLNNSNSIPISGSNNNNNNNNNNNNNNNNNNNNNNNSHHHHLRKGRRLFHDDNDDQPIYPASASLSSTKTNMFPSSPILYSSPSSQQQQQQQQQQSQSQQTNEFKVPSFTPLSFINNSSTNSMNIRPINNNRIYNNLNNNNNNNNNNNNNINNINNNNINNINNNYNNNNNNEEDQIFSSSLPTSPVSWSANGSMMNGHNINNITGNHSRFLSNGSYNKGNTFPSTEVKRVRPDQRAFNENSFSMSPTPSPPPTPSLKRNNYSSPKFEPVFIRLAEERTNRKRSTSMTSNVNNNNN…
DDB0229384	DDB0229384		Other	WEE		kd	a	YAIK	HLDIKPEN	DFG				MEPTYSIPSTPLKTPIRITVNNGHNSGQHSLSLSTCKPTPEQNAFNLNMFSEKKKNQYQTPKCPSPPLKSTPASRVNSNLPLIHHISSLSMFSPTTSLSDFMNCENGGSNNIDFSSSFGSSSLNSNNTLSINNNNNNNNNNGGYKIPSSVNKNSNNYNSNSNSNSSNNVISLFDKNFDVVCKLGSGSFSDVFKVKSKFDGNSYAIKQARHQFRGFQERERAVREVKAAVSLPPHTNVLQYYSSWEQNNTLFIQTELCENGSLQDFLDSLSPDQILSEELIWNFLLDVCLGIQHIHSYNMLHLDIKPENLFISSQGNIKIGDFGMAVKLETTNNNNNGNGGCQSNNTSMDSDCNNLSLDEDDIFFDFLEGDSRYLAYEFLLDKKQISKPSDIFSIGVTFF…
DDB0191388	DhkG		Other/HisK	Other-Unique/null		kd/aPK	i/a	VALK/-	HRDIRPNN/-	NFQ/-		dual-domain	lacks D184/HisK	MNYSWIHEYYLGTCIQEEKVFSIYSASTSNNSFSFPSIPTTTTHFSNSVLNQTTTTTTTTTTTTTTTNTPPPPPQSQLQAQLQSQSQQNNQHHRPLSPNGGFFSITNSSSISDQDLRSRLKLYDDQPQQQQQQQASNKSKLSQKQTSQLNISGNNSGNSTPPLPTISNSNNSINFIHSPPPTPPLLKTPILSSHNHNNNNNNNNNNNNNNNNNNNNNNNNNNNNNNNNNNNNNNNNHNINTIDIDLVSPPPPLLLPSGSLSPLSFKHGYNSGLGGNFCSNSIANGIHLGKKPSEFQSHNNNVLLKILNYKYPPIEISTIFQREYFILSYLNDLDGTLKLIKTQSEYGNIVALIFEENGYKSLTSYYNVLSLLNGVGGCASFTNYNLNYNINNSLNNLNN…
DDB0219988	DDB0219988		Other/Other	Dicty9/Dicty9		partial kd/partial kd	aq/aq	YVCK/PYLK	HRDIKPEN/HRDIKPEN	DMG/DFS		dual-domain	lacks G52/lacks G52, K72 alignment questionable	MMEEYQEINKILHEIDDGNTKRKVQLVKNKKDGKLYVCKTIDFNNNNETKDSKVKREREYLFLKQYSSPSFSHLNIAKYIKHFETRDNHGYLQKLTIIIEYYEGGDLTNLKNLNEVLPKDIIYLFFTMLVILKEFKNSIIHRDIKPENIFFVKNGPDLEFYLGDMGSSSMVITDQKNTLIGTNQYMAPEIDLGGYTCKVDIYSLGKTMLSLITLVHSPMNSIFESLFQLCTLENFKIRPSIDQLIEFVCRQYDQSRYTISLSSYTHPNTRSIIKYFKDKKFNILKEGEKINFKIDIQSKFYNCISVYRGFAYNEYIVEEEEKEKEEYQKEENQQSIPNVLSIVELIQPPLQDLSKDFENVLINHINYIRDGGINGSIRSLLHPDIIIKTKCDRVKGFEI…
DDB0230037	DDB0230037		Other/Other	Dicty9/Dicty9		partial kd/partial kd	aq/aq	FICK/VFLK	HRDIKPDG/HRDVKPEN	DLG/DFG		dual-domain	lacks G52 and N171/lacks G52, K72 alignment questionable	MNEIIVGEYKIHSLLKSFADKDEERNVYIVLNKSNEKFICKEIIYTQNSNIDNEKRKSEYINLKKFSDTIKYPHLNISKYIEHFIILENQQEKEKIKKQYIITEFYDGGDLSSLKITNKKCFSIKNGDIIYLFLKMLIIFKEFQTVIIHRDIKPDGSIVNDYYLCDLGSSTQVKTINSSTLIGTNQYIAPDVIKRGGYTGTIDIYGLGKTLLLLLNRVQQNQYNKINKILFEMMCSNESTERPTVDQLIEFMVCQYDNISFTEFDDFTHPLSKDCIEYFKNNKLNILKKDVKPIQIKIKIKEKEYRAYGAIQALLRNFYYIDNVISIEDNNNNNNNNNNNNNNNNNNNNNNNNNNNNNNNNNSDGPIEVAEFEWNENTDRLASELLLGHFKTETGGKNY…
DDB0231281	DDB0231281		Other/Other	Dicty9/Dicty9		partial kd/partial kd	aq/aq	CVLK/EFVK	HRDIKPEN/HRDLKPDN	DYG/DFG		dual-domain	lacks G52/lacks G52, K72 alignment questionable	MTGFEIFKKKYQVIQILNEINNNLEERLISIAKDKSGKLCVLKEIKYLNNKKKLEEFKKEEKNEEGIQKRIYQRNFNLEFNHLKNFSQMNHTSIIKYIEHIESKDEFGLVDRCIFVTEYYEDGDLSSIKEIEFKDIINLFLKMLINLKEFQNVIIHRDIKPENIFLRKFKNNDGKVELDCYLGDYGSAQTLYTQNKSTLIGTNQYIAPeviekkGHTNLIDIYSLGKTLLSLSKRNTGFVYNRIYLKLFEIMTNPFETRPNVNQLIEFMCRHHENLKYTLLVSDFQHRDSIKCLNYLKEKLIGILDNKTNPLKKIHIDMEFQGKTYHCNGVLRSEYLRNEYILENYPINNNNNNNNNNNNNNNNNNNNNNNNNNNNNNNNNNNNNNNNNNNNNNNNNNN…
DDB0229877	DDB0229877		STE	Dicty2		kd	a	CAIK	HRDIKSDN	DFG				MDTIKETDSFSKYQIGEAVGKGAFGKVFKALNAETGDFCAIKQIEKTIISEKQLPSIIQEIKLLQTLQHPNIVKFIESYETSRYLYFALEFIEGGSLAKIAKRYGCFQEPLLSRYFSQVLKGLAYLHEKGVIHRDIKSDNILITKEGVIKLADFGSCTYSAIDRKLTVVGTPFWMAPEVIQMDMNARSTACDIWSLGCTLLEMLTGNPPYWDLGTMPAMFAMVNNPHPPIPNNISADLKHFLLACFVRDINKRPTASQLLEHPWIKQHIHEPSQSQPASSPEPSRIKSSGSGSKLSINTYAEGYDVESDDDTTNSNNGSDHDRIQQLESQKKEMTETIKRLKLHFLRAMKEKKVMKDMISQLVTERDEYMIKLGLTPPPLPPILANATLNSKSSLDSSN…
DDB0229896	DDB0229896		STE	Dicty2		kd	a	VAIK	HRDIKGAN	DFG				MSKKEPEEIKKNVTVGNYNLGVVIGKGGFGTVYQGLDIEDGDFVAIKQINLTKIPKDQLQGIMNEIDLLKNLNHANIVKYIKYVKTKDNLYIVLEYVENGSLSGIIKKFGKFPETLVCVYIRQVLEGLVYLHEQGVVHRDIKGANILTTKEGKIKLADFGVATKFDDTSAAAVVGTPYWMAPEIIELNGATTKSDIWSVGCTVIELLTGSPPYYDLGQMPALFRIVQDDCPPLPEGISPPLKDWLMQCFQKDPNLRISAQKLLKHKWIQASIKKKPVENGAGGVGNGTDSLGAPANIDDIAKNITDYNERINKKPSHQRKPSIHPKSPKGKVFLPPPEEEEDEWGDDFSNTPKSIKLPDKKSPLKLTNNKPSTPLKQQPTNNTPVQQQQQQQQPPPLKL…
DDB0229915	DDB0229915		STE	Dicty2		kd	a	VAIK	HRDIKASN	DFG				MIEINNNHNNGNGKQFPSSQIMPDSKKKSIVKIGEYTLGEKIGRGAFGQVFKGLNGKTGEFVAIKQIDSNKIDESSLQSVKGEVEILHKLRHNNIVKVLGVVEVQAQLNFILEYVENGSLRDVIEKFGPLSEELCIIYLYQMLQGLAYLHSNKVIHRDIKASNILITKEGVIKLADFGVASQIDSESQLRFSVVGTPYWMAPESIEISGCSSASDIWSLGSTMIELLTGNPPYYTLQPMAAMFRIVSDQHPPFPTDISKEFLDYFQQSFKKDPTQRPTAQELLQHPIFFTLQKVPPTLSELQSTLKTLNGGRSRLRTSVNSIDWGSSSSTSGSSTPLSSSSSSSNIKSIVSDEDFNKLQTTIKQQAQTISNLSEEILILKKELKEKPKLEEQQFYKEYF…
DDB0229971	DDB0229971		STE	Dicty2		kd	a	VAIK	HRDIKAAN	DFG				MNIKSELNYSNGSNDSDIYNEYGGGSGDETYNKSDTVDFRSKVIPQQSNLPPINNKTDRSHFRESMVASKKTIGAFVISDIAIGKGAFATVFKGLNTLSGDFVAIKRFEKSKISNEQHSSVSTEFDILQRLNHENIVRILGREENENYIYIFLEYMENGSLSTILNNFGTFPESLICNYVENVLKGLVYLHQEGVIHRDIKAANILINKAGEAKLSDFGTAGEIIKESDKRYSVVGTPYWMAPEVIEISGHCQVSDIWSLGCTIIELFTSYPPYFDLNPLGAMYRICQDDRPPLPDDISSELANFLERCFCKSTEERATAKELLSHPWITKNRTNLINHQRNSSKQFTSPQIIINNHQKSLLSNSSGGDDSVTDSDLSISNQSSRSSSFLLDDGGGGGG…
DDB0231212	DDB0231212		STE	Dicty2		kd	a	SAIK	HRDIKAAN	DFG				MSQPSLLNQLNNIVDKESCGDYLLIDIIGKGGFGVVYKGLHKTKGYFSAIKKIKIMKKKKLQSESQISLMAEINLLKVLSHHNIVRYYEHIPSSSHSYIVMEFIENGSLEKIIKRHGLLPESLVTVYIAQVLNGLEYLHRQGVIHRDIKAANLLISTDGSIKLADFGVATKVSDLSSDNPDDTFAGTPYWMAPEVIQMQGISTACDVWSLGCTIIELLTGTPPYFGLAPAAALYKIVQEDHPPIPPGISAALKDFLLNCFKKDENIRSSAKQLLHHPWVKSVQIRNPETQAPKNARQEILSYNAQLQDIIQDNNSNITRPRSSAVVQPPSPSQLVPPLTNMNISSSNDNNNNNNNSSATNNSPNISSTTTKNNSSTTNNNNNKLTSPSLSSSLLPIPAT…
DDB0229378	DDB0229378		STE	Dicty3	Dicty3-Unique	kd	a	CAIK	HRDLKPEN	DFG				MTDKYNDWVKNKKHNNYNMAEDPLYYIKSNWVIERQLSKGSFGQVYKAHKKLDPNFVCAIKVIQYCKFTMKEVDYLKKLNDPKFVKYYSLEFNNSKTYAYIIMEFIEGESMKSIIENKKFSDIEIKEIIKELLKALVYLNDKGIMHRDLKPENIMFQNQNQNQNQNNKINLKLIDFGLSKAINENIINKTVKLQTISSVGTTLYMAPEILLNNKGSNSSLDIWSLGCIIVEMKWGLNQLCLQRPNNIPVFPVNSLFTEILNLCFQTEPSKRIKSHQLIKHPFFNDENEQFYNDNKEYFDFLKENERDSYIEIHNTESIGSNSTCSINEIRFENLYLIQSTYENQYPIKTITLHEKYTGISKLSHLNSKFKIIYLFLILLFLMTILVNLNRHVQTKFSII…
DDB0230002	DDB0230002		STE	Dicty3	Dicty3-Unique	partial kd	a	IAIK	HMDLKCDN	DYG				MIENDNTFNKDEWEIIEKNYRKGGFSKISKAKKKNGIINGTIVNKKMIAIKKIKFDDKIQFNEVNNLELIKNKNKEMQISSIIDYFGYGIKGKNKLYIYLEFIEGKTIYELKKKKFPLNEKQISIILKKCLETMKFLHNNCNLIHMDLKCDNIILKPNNYDNNNNNNNNNNNNNNNNNNNSNINDDNNNSNSNINDDNNFDIKIIDYGLSQKIGDLKRDHYGTYLPDECILNNVSIVNYTFDVYSLGFISFELFYPTQFEIKPIKLTHIYEYVEKSQISPLFLNFIKKCIGRYLDIDVLEIHPFLNENYDNFENYFKFLKQTPLKRIKYRNGINGENDILRINNSTTITSEQFPNNSKMIEFGDDFNGIINVDYIANKKVVILNNPNYNIINLDFCFSN…
DDB0216322	FNIPK-A	fnkA	STE	Dicty3	FNIPK	kd	a	CAIK	HRDLKCDN	DFG				MKKLVHKESQWEILSQLGTGAFGRVVKAKKINCDGTGIIIDICAIKIIKKSVFTKNEIEILKQLDHPLIVKYYGYGVGEIDDNIYIYMEYIDGYPVSSILRKQPKNQFPEDIISKIVIDLALILSYIHDNERKIIHRDLKCDNIMLVNDNTHSCDVNGNCSRNGGGSAKSANQSFFTEDCVCNVNGSGTDENCKSCKLKSKPIREIQGSCESCGSDLEQDSSSSSSSSSSTINNGQSSTCRLINCIYSVSKKIKLIDFGLSKGCDGDSKYYSLVGTSTHMPPEVALRNNTACRKSDIWSLGCTIIEMAGGNLFEKDIHGKPKIPDHLSASCKNFIQRCLTIDPNHRDDIINLISHNFIDRNRINEEIKEDISKSKIQFDDEFNEIISPGDLDSVNEVVF…
DDB0229295	FNIPK-B	fnkB	STE	Dicty3	FNIPK	partial kd	aq	CILK	HRDLKLEN	DFG			lacks G52	MNSYIYKEEDWEIVETLKSNVFKVNNKNNIVLNGNSFKTCILKIIINKDKNVWKEGQVLEKLKNIDSIVKCYGWCCNKHTTYIFIEYINGYTLEEYVLKNHPIPEKELSEIIEDLIKSLASIHEIGVIHRDLKLENVMFDKESNKWKLIDFGLSFSFSPSNDGSKCYTQCGSIGYIPPEIKLGGQCGRKSDIWIFGCLVIKMLGGELEETEIQIDGASFNNNNNKPNIWIPKIPPHASKFLQNFIQKCFFEEEVLRFDSITLIDHPFLSLFKSKGNMLYLIQRGHKRWMDITQKKKGIKIEGKTFTFEDNDNKEPFGPGIVPDGTVELIFKKTFNQRLIPGSIPSTVQILDFGVDGDSFFNQEMDDDLFLDCDLKSLTLGNAFTHTLPYFGSLCYLSLG…
DDB0231207	FNIPK-C	fnkC	STE	Dicty3	FNIPK	partial kd	i	CIIK	HGNINTDN	DFS			lacks D166	MDNNNSNNKNNEESNNIVIPILSEKEKKHLYEFEIIRILKKDEFSTTCKAKKLSGQFNEKRVNFCIIKIIKKRVKKFDSKKNEIIIEIDPRKEREILEKIKHICVLEYYGYSEDEDNGYIYTEYIQGGIDIVETVTNKLLKEHSHSFQSEDIIRRCAFQLVLLLNHLHNNLHIIHGNINTDNVLIADQEFSLKLFDFSLSKDISYYSKDNNNNNNNNNNNNNNNNNNNNNNNNNNNNNNANNSNNNTLNNLSIVNNNSSSSSNDNSSEAEGGGGGGEASITSTISTILSGSSSSQLSTPSTSLESSFSLEINLNDSSCYLIAPEIRNQQKITSKGLSKKSDIWGLGCLLLLMVGGDPKITTNFEPTIPYHLSNNCKNFIQKCLIQDPYHRWDTNLLLTH…
DDB0231208	FNIPK-D	fnkD	STE	Dicty3	FNIPK	partial kd	i	CTVK	HGNIKGEN	EYG				MDIISTTFDQINTHIKFTNQKKIEFQNHIEKEWEIITQLESNEQFTVYMSKKLKGPNFTNNRFGLCTVKKIKSQYFNENEILNHIKLRDNKYVLKYYGCGKDNNQDVYIYLEFIEYSIPISKVKLIPNDSSIDNFNNVSNTIIELVTCKLVESLNCIHKDNKIVHGNIKGENILLVNDESEYGFSVKFINFSLNIGYEDSIHLDMFNLGCVLIQMLGCDCTKDENIDFLFSKIPNHLVEKFKKVISQLLSKNINNQILTDIISNKITTSLPKYSTLIGEPNDGLIYIGIQNNSDGLILPLFNQPICKKTFTYGVYYLSLSSFHRQLNVGVIPESIHTLELASFNQTILPGVIPTSVRTLKLPSYNKTLTQGSIPKGVRTLLLSSFNQPLTTDIIPKTVT…
DDB0217234	FNIPK-D_C2d		STE	Dicty3	FNIPK	kd	a	YVMK	HLDLKSEN	DFG			Ch. 2 duplicate of DDB0231208	MDIISTTFDQINTHIKFTNQKKIEFQNHIEKEWEIITQLESNEQFTVYMSKKLKGPNFTNNRFGLCTVKKIKSQYFNENEILNHIKLRDNKYVLKYYGCGKDNNQDVYIYLEFIEYSIPISKVKLIPNDSSIDNFNNVSNTIIELVTCKLVESLNCIHKDNKIVHGNIKGENILLVNDESEYGFSVKFINFSLNIGYEDSIHLDMFNLGCVLIQMLGCDCTKDENIDFLFSKIPNHLVEKFKKVISQLLSKNINNQILTDIISNKITTSLPKYSTLIGEPNDGLIYIGIQNNSDGLILPLFNQPICKKTFTYGVYYLSLSSFHRQLNVGVIPESIHTLELASFNQTILPGVIPTSVRTLKLPSYNKTLTQGSIPKGVRTLLLSSFNQPLTTDIIPKTVT…
DDB0217289p	FNIPK-G_C2d_ps		STE	Dicty3	FNIPK	partial kd	a	CVIK	HRDIXGSN	GFE	pseudogene		Ch. 2 duplicate of DDB0229868p	MNPEILEHKNEDWEFIKILGSDKEVHKKKNGPLNEVNVSLCVIKKIEKEFFFSIIDILNKLKNCEYSTKYYGFAYDKNNKLYIYMEYIDGAITIEEKLKQIEIVPQDIIILLTIKIAEALSKIHEMGIIHRDIGGSNILLLEKENNQIQIKFIGFENAIQIENNSKYNSRVGTATHMAPEVKLQDGNAGRKSDVFSLGCTIIEMAGGDLNSTIGRDANGIPPIPVHLSSELKIITQNCLHFNPKTRFSIDDLISHINKEKVNKDHFYSPFGYIIPSNVKRLEKRDGGDQTLTIGLIGNDINYLSFPFYNQMIPVGSIPSSVKYLLFKKLNQRIEDGSVPDSVEYLDLGDEFDIVNNGIDLPNDSISVLRCGFNFQTPIHLRNLPNSITDLQLYNYNINI…
DDB0229868p	FNIPK-G_ps		STE	Dicty3	FNIPK	partial kd	a	CVIK	HRDIXGSN	GFE	pseudogene			MNPEILEHKNEDWEFIKILGSDKEVHKKKNGPLNXVNVSLCVIKKIEKEFFFSIIDILNKLKNCEYSTKYYGFAYDKNNKLYIYMEYIDGAITIEEKLKQIEIVPQDIIILLTIKIAEALSKIHEMGIIHRDIXGSNILLLEKENNQIQIKFIGFENAIQIENNSKYNSRVGTATHMAPEVKLQDGNAGRKSDVFSLGCTIIEMAGGDLNSTIGRDANGIPPIPVHLSSELKIITQNCLHFNPKTRFSIDDLISHINKEKVNKDHFYSPFGYIIPSNVKRLEKRDGGDQTLTIGLIGNDINYLSFPFYNQMIPVGSIPSSVKYLLFKKLNQRIEDGSVPDSVEYLDLGDEFDIVNNGIDLPNDSISVLRCGFNFQTPIHLRNLPNSITDLQLYNYNINI…
DDB0229972	DDB0229972		STE	STE-Unique		partial kd	i	FPIK	HRNLKSNN	DFA			lacks D166	MEQEDQQYEEDSSQFNKNNYVPDDNSGEKEQPATTTEITTTTTTTTPTAIDNNDSDLTEDVINAVSKYKDGTSSKSVKKTRRKFAMNIATDEVFNLPPMEQQQQQQHLQPPLSPNSASNTNFGAAATFSPTSILSKNNKIITSQQTSSTSISPLKPSPLSFSSGILPPSSRIYESPPTLGKYDKVILVILSQQYLQNQVNIFPIKLIDRERINLIHQNILSNEFQLLKSLKHSGIVNYIGMINDNTGFGIVQEFYENGSLSDIYNRSGAFQESLVAKYTLQILEALGYIHSQGIVHRNLKSNNVLLAKGGKVKISDFAIGIRSSAIEPSIRFSLNGYPFWTSPEVLSMKPFNHKVDSWSIGCLIMELIVGHPPFSHLGPMEALIEIINPSTTILPNCLD…
DDB0229973	DDB0229973		STE	STE-Unique		kd	a	CAVK	HRDLKPGN	DFD				MELSEPKQRFESLLSLFEDVANKRYSGDFSVKKNINAPQVPPRSYSLFNVTGGNVSSYNNQQQQQNNNNNNNNNNNNNNNNNNNNNNNNNNSGEISSNNSTPSILFSPTPTSTAPPAPPQPTTPPNTGFHNRPLSININQQPIGGVNNNNNNNNKDSPSNKPLRLSGSPPTASINGNQIEQLQRELRNEKEAHQQTKYLLNSFADENKKLSNDCQLWRAKYFKLLTKNTKLKVIFDHFQSIMNESDSVPGEGSLVHSTSYNSSSSSSSGGGGNITPRKLSLAGGGKFDDAPQSASALLKIHHQRNQSTGSAFSNTIYNGEEKTRDTISYNERPKRQTVGSSTFFPPPPSRATSTSSIQVNSDPQEIEQLTEEQYLEMLEKRRQVSLQILQTEKEYAFYL…
DDB0230010	DDB0230010		STE	STE-Unique		kd	a	VAIK	HRDLKSRN	DFG				MKSFLNKNKNSKKIIILDDNDFSKYQQRYDLQNQNIEIVSSPLQNIRSQQINDGVQMSGSIQSDLSSSDNFTSSGGFGGGGNSSSNTSNRNSDNSTQRPLMVDIGLEYKYRLALEQNPNDFKALVKWGSLIYKNIKNQMGGKHVDVCLMDWNEELIPIPQNNNNHHNHNHHNNHTSGNFTGNINSNTTLSNSFFETLNSFNLREPLFDVCGKYQSSLQLSGGSNLLNIPFSTLLNYNLNEQLNILVNNLNNSSPSSSSSSIKTKNTTSTTTTTTTTKNLNDISNNINNSRVLRSVSLPPAPPPPPTEDPNSPWSDPILWMKWGDCLFLLCTYLELPMYRATCEKYFKCIQILFKQQEKQHQQQQQQQQNQQDKEKFEKQNNYNIKLLAIVLRKWGITLS…
DDB0220118	MEKKalpha	mkkA, MEKKalpha	STE	STE11		kd	a	FAVK	HRDIKGAN	DFG				MSWLNNPSQNFVDPFIRIKCILGDDIRIIKFNSNISYGGLMNQLEQDFQCPISIHQYEDYEGDKVTVKSKDDIMEALTMYFELKALNPTKIISTKFFLKQLPPQSQPLSSSLSPTQSLILNNNNNNSNNNLMNMNMNMNLNMNSNNSSGSSSSNNIVIPQQQGNRKGSNAPPLRTPPPSPPSSSPKNSPPFLGNNSNTSINILDFYSLNGSNNNSGGTGSNNNGIGSSSREITPPLRTPPGSPRFALNNSNSNSNSSVNNIPTNNNNNNHHHIIHQLNLNSPSPPPPLRTPPPSPPSSSPPSSSPQSSFIFEQTDFHFEELSKNNSPKNSNFLNTIDQPHQIYQPHQPHYQQQQQQQQMYNFNQPLSPSPPLQSQQKQQQQQQQQQQQQQQPQQQQQQQ…
DDB0229911	DDB0229911		STE	STE20	FRAY	kd	a	VAIK	HRDIKSGN	DFG				MSDDKYHHDKHHDKHHIDSKQSTAAALSSSSTLASSSSMTTTTTTTSTTTTAASPITPKPRKNYPNSADQYELKETIGKGGSGLVQRAICLPFQENVAIKIIDLEHCKNVSLEEIRKEIQAMSLCHHPNVVAYHTSFVYNESLWVIMDFLSAGSCSDIMRFSFPQGFEEHVIATILKEALKAICYFHKTGRIHRDIKSGNILIDSNGNIQLSDFGVSATLIDTGETSRNTFVGTPCWMAPEIMEQVNYDYAVDIWSFGITALELARGKAPFAEYPPMKVLLLTLQNPPPSLEGDGESKWSHSFKDLVEKCLQKDPSKRPLPSKLLEHRFFKQAKKPDYLVQHILAKLPPLGQRYQMLSEDSFAMLRNTSSPQFDTGHSNSADEWIFPNENNDNNNSSTT…
DDB0230012	DDB0230012		STE	STE20	FRAY	kd	a	VAIK	HRDLKSDN	DFG				MEINNSNNNNNYVCAQHNRIEHANHHDLPDSDSDSSSREEELMNSSGGGNGKEPIGEKKKLPSHISEVISNERRESIIRELQQIKTISDYPSQANQYNLIEPIGEGTEGRVFKAYCIPLKENVAIKVVELDKMDPQFVKDVIKEVKVMNGNNHPNLIHYHTSFLENNQLWLVMDYLGGGSLADIMKFKYPDGIPEVLAVTVLKSLLKGLEYLHSHQRIHRDLKSDNILIGEDGAIELADFGVSAMFEKNTCCSRKTIVGTPCWMAPEIISERGYNQGVDIWSFGITAIELIRGKPPGYDLPPSKVFMNLLFGNSPSLQEEEDKGVCSHLYKDLVDKCLQKEPSKRPNASKLLEHKVFKQAKKNNYIVSHLLHGLTPCEDRYRESMSPASSNTPSPDSSR…
DDB0191179	MkcA		STE	STE20	MKC	kd	a	IAIK	HRDLKSQN	DFG				MDNNSTLNNITITVASSHNNTTTNSNNNNNNNNGSNSNNNNEQLNTLSNSITSLKSLNISGSGVITNNSEVNTPSEGNITPLPLLSLSDALSPLRELYSCLYVGDIRALMSNQYLKFEENEKIRILGFPEPHLEIDEKTQKYFSYQIIEFESDEDILSIAKSFEQYSQLILGRTPTQPVVIQECCFGLVLASIYFIKYELFSLPQAHDLIGYNDFFGTSKKHSHFEKVDSCTLINDITSYYYNNMSSKRKTTIFSNNISFTNLQTTTPPTTTTTTTTTTTTSSSNNSEQIESTSKNNSSGITSPTSIKPKNKVGLLKKLFNKMDKESSNNNNNKEKVEKIKEKKESKKEREAREAKEEKEREEREKEHQLALKNIPPAELYKHHMEQIQKIQKQQIAEL…
DDB0191334	MkcB		STE	STE20	MKC	kd	a	VAIK	HRDLKSAN	DFG				MKSILKKAKHFFHTNETVNGENGGEKTAKESESQQHHQQQQQHDENGANPPDQGVDEASNVSQSQPTTSALQTSTSLQPSSSLHQIPQSQSSLELTTNPTQQLPTTPTKQLPTPPPPQQPHSQQQQQQQQQSQSQLNNNDISISTNTNNTTNNTNNNNNIDSTLTTPVPSSENLATLSTSTTSEQQPNSQPTPNNTNTTTSPPPSSASTSNLSTSTTTTTTTTTTTTAAANENTNTTQEQTVSPNKPPQPPNALSQSTTSSSTSSTSLLSSTFSKFKIKLGSGSTKNKDSSSAPGTPHINNNNNTVSSSNKNRSTLVITPGSVNNNNNNQNNHKNNNTTPDHPPEEQKPVEKEVITIATLADFPEDCQKLIRISGIPEEKLIKNIQILAYVLHFRTGRF…
DDB0229967	MkcC		STE	STE20	MKC	kd	a	IAIK	HRDIKSGN	DFG				MDVEFTPSDTNKFEANITKQHQVIELNNQEEQQQPEQQEQPEQQEELKDNNEKIKTSEDSTTTTTTTATITTTGENSISITVTEANNNTNQLNKSTSSSSSLNNNKNEDNKSVTASIAPSSPVIESSAIESAIDSPYISSASVFSNATNNNNNTTTTNVVVPPPQLLESSTENITSAAEITPVTTTTTEETINIPKESIEVQKQLAETTTTAAITTTNSTQVTSTTVTNPDKLKCKMHRSNFIMTQIGGKKFTEMTLEQLLDEDDPQTGMGFKNPGPQGFLEYVGDTAPPPTPPPISTSNTTGKNTGKNSTTGKSEGKKATSNSSNVPPSPVLASSASPSPKLKSSSSSIRNSGAISGTSENGGGGNGSGTISKNTAPTTGNSTTTTTTTTSTTTSSSK…
DDB0229913	MkcD		STE	STE20	MKC	kd	a	VALK	HRDLKSAN	DFG				MNNIKSFFGKKKKTQDQAEPLVIGDDSEKRTVILPPPSPNAVKRKNKNEKPYSIDLNGVGEVGGKVYNNVVGVFADGNDTGEISPTIYCVSDFQGLLKNDRKWIQYSELPEGYTVFYFQTILCVLNFLRRREFVHYIYVDKFEQILEMNENNENIITTVIPTNPIDENDKINSKSINDGDDNGGGSGGGGDNSPLTNVILPTITTTDTTTTSITISPPPKNHLSLLEEDIKNNQNLHHKQQQLQQLQQLKQQHLQQQQKLKQEQQQEQQQQQEDEPNKSPVSTSSTLSPQLESTNFEMTNDDTSLNAPNAMLTPNNISGISYSIIYPGKKKRIDFSRIFVSPGHSFRFPEEYDKALEKHLNEGNPKEHFKNLDFEARGGFGSVFCAKNKNPHSAYDKQM…
DDB0230009	MkcE		STE	STE20	MKC	kd	a	VALK	HRDLKSSN	DFG				MQKIVSFLKKKKEPNSWSNFDRSDDKSKSLSKKGSLYANGNYDGGGSGSGSGGSSSNSSGSSRKINTGGNNRNGGGMVHSPSNSSISSTSSNNSNSTTASSSSKLKGNKNRNSSGKQKNSSSQHQQYGNTYYLDDECDSDDFIPGEVRSISKTIDFSKSERKWLTSLNIPQELLDGNINVLLNVLNFLSKKEGILYIQTPTNIINNTGKKNFQQQQLQQLQQQQQQQQLQQQQHQQHNHQIYGNGNNNNLNVNVNVNGNNNNSNNNNGNYTSYVNSRSNSIASNNSSITPSTSCSNLNNDNNNNNNNNCTDNNSNNNNNNNNNNSTTTTTTITNTNVNMIGASNINSSKSNLNSLLLSGGSNGNGGVDNLSSTTTSLSQNPPIQPMRRSDYNRIFIEPG…
DDB0229970	MkcF		STE	STE20	MKC	kd	a	VCVK	HRDIKAAN	DFG				MLYLVATGDYKGPSENHLSFTKGQRIEFLERTENGFIKGKLDGKVGIFPSSLITIETRPLSIIQNQPIKYSTETKDDTGSISSSTSTSTSSLTTPRAESSKDASGEQQPSTSTINGQSSSTSPILQSNGTTNTTTSSTSNNNIGDNISEKSFGDYDDTTSNHSKSASRLSVASFSTTTTATTTTTTTTTATSSKDKDKKDKKEKKEKKDKKSKDDDKSEKEGLYRKSKGSSSSSSSSSSSTKRRYANRKACEPWVVKKYEDIPEEVKSDMLKEDIPIKDIQDHFKLFLRILKFITRQKITLLIPIDPTIPTKEMNLLDLSDAESVAKSTTMFTREEIRTSAFDNVDAFVDAPIMDDNEKAAKTTEIKLERKRILTGISTEFLGQASTTIRVIPSSDIKK…
DDB0216375	DDB0216375		STE	STE20	MST	kd	a	VAVK	HRDIKPGN	DFG				MEESGQLSDFKLPEGIKDPSLEFDLIECLGRGSFGSVYKATYKKTGNIVAVKLVPINEDFQEILKEINIMKQCKSKYVVQYYGNYFKDETCWIIMEYCAFGSVSDMMNITNRVLNEEQIALVCYSTLKGLYYLHRNSKIHRDIKPGNILVSEEGECKLADFGVSGQLSERTRKRNTVIGTPFFLAPEVIQEVGYDNKADIWALGISAIEMAEFHPPYHDLHPMRVLFMIPTSTSPTLKEPHKWSPEFSDFIALCLAKEQSQRPSAKDLLKHSFFEKKLKGSYVMKSLSETAQMVIERCGGREEAVKAAAERKSKQSGVSVDFIHCESVDEPDSSDEEDLLERNNKRLSTQIQQKKEQQAQQQQQQAQQQQQQQQQQQQQYQPPSPNNNNRTTTKNNDIN…
DDB0191170	Krs1	krsA	STE	STE20	MST	kd	a	VAIK	HRDIKAGN	DFG				MSTLNVPKETMSRKDPEKFFTIVEKLGEGSYGSVYKAINISTGIVVAIKKVSVDNDLEDMEKEISFMKQCKSPYIVTYYASFRKENEVWIVMEHCGAGSVCDAMKITDKTLSEDQIAVVSRDVLQGLAYLHSVRKIHRDIKAGNILMNHKGESKLADFGVSGQLSDTMAKRQTVIGTPFWMAPEVIQEIGYDYKADIWSYGITCIEMAESKPPLFNVHPMRVIFMIPNPSRPPPKLTEPEKWSPEFNDFLAKCLTRKPELRPSAEELLKHPFITKAKSHSLLVPLIDEQDIIINEKGREVALGIEQRDEEEEDEDEDSEDSDDNRGTMVRAKPRSMQNSGGEDNDEEYDTGTMVITDNKNSYDTVVFNNDDEDSGTMKLKNTMPSNKKNFVPDYMNQFK…
DDB0191313	PakA	dpak1	STE	STE20	PAKA	kd	a	IAIK	HRDIKSDN	DFG				MEEKPKSTTPPPSVSSLRQKFEQFLDKTDKGFNATRNNYRGPVSSSTGIINDKEKKSHSYFKVREEGSNKRPSSFSASNPITPSSPQSTHSSPIYRGVGYHQYSSVNSGNSYSGSGNNINNIINNSNNSNSNNLYGNNSNNQSSGSLGNFLIDKLEYSAATVTASDLKRERQQLFRNKEEFTMESSSYGGSTIGDDDLDSLNGSSSQQFNHRNSSWADRRERFIKKVMNGQFNEVQMRDELNRLRDIEADKIRAEERRTPSMNMDEFKAIEIERLRKKIYQEELVIFRQEEIEKIQREERIKIEKEYDDKSIISSQERQHIVQQIINQKEDEKGSSPPFPIPLVVNNNNNENNENDNNNNNNNNNNNNNNNNNNNNNNNKNIDLTSFNNNININSNNNE…
DDB0191345	PakB	MIHCK, Ddpak	STE	STE20	PAKA	kd	a	VAIK	HRDIKSDN	DFG				MEQSKRVSMMREKFEAQSNEAESSPPPNRKPPPPNKRVQTNGTSSLNSSGSSFVSPSPSPSPSPQQPVKRPLPSPGVNKQAPPALPTQPRPQQQQPEIPVRPTTPTRTPPNLINSNGTSGGSGFSSSSGNSGYSSSNNNNSNSNSSINMNGNHSNGLNGGSSNPVPMRKVSSPINIANGTTPPPPPQPTPSQQPQQSPSSASHNNTQHNIPSPPPLPNNKPKKLAPTAVPAGLGSIIGGPKTPAISPGSTSPSLGSSNGNIPISTTSTPITPTPPISVPLATSPNNSHKDSISNSNSNNNNNNNNNNNNNSSNATTSPPSPPVSNVGNKQDEEKKGFLSIFTNKKKNKDKKKEFSVGSPFNVKHNIHVNYHSVTGFEGLPKEWEVILQSSGITREDVVE…
DDB0202066c	PakC		STE	STE20	PAKA	kd	a	VAIK	HRDIKSDN	DFG				MISLEDLSPTLWKSPDKEGELKKQGHVVKNWKKRKFIIQNDMLFYFKDKEERPVGAVPLRMSRCYENKSLGKPNCFELVSPRINKTFFIQANTPDEMASWMKAVEKGSEYSTVSQPFNLKHEVHVDFNSATGFSGLPKEWEVILKSSNVSKQEVLDKPSEWLSVLEFQAGRTMEKSNSQNLSALPDESNLTLSDLVTKEDPTKIYKNMTKIGEGAAGEVFVATSSKNNKRVAIKKIEINNDNAKLLVTEIAIMKTSHHDNIVNYIDSYIVNDRELWVAMEFMGGGCLTDILEAFDNIKMSEIQIAYVVKETLKALQYIHSLHRIHRDIKSDNILLGSEGSVKIADFGYAAQLTQKQQKRNTVVGTPYWMAPELIRGHDYGVKVDIWSLGIMMMEMAEGE…
DDB0229968	PakD		STE	STE20	PAKA	kd	a	VAIK	HRDIKSDN	DFG				MSRLQPQQQQRGRSSSFKDNFQIQKPLQSLTPSEQQQQQQQQQQQQQQQQQQQQQQQQQNNANNNNNNNNNKFNNQYIQQMKNVENDIKKWIGEKCSSSLSDDFLEKDLMESLCTGTILCVLINMIKQGTIQKIHLQPNYLQRVENIRNYLRACWLFGLHSKYFFPSSYLLSMTIENNDNSNSSKTTTNNNNNNNNNNNNNNNNNNNNNNNNNNRAIITSPNKNGGVNTMIVNLEYKEKIMINLTELCKISLKIKNFGSFLQLSSSSSSTPPPPINNNNNNNNNNNNNNNNNNDLLISNNSSNISSPNSFSDSPMGFSSSINSSSNNSNLNTPNNYNNTNNNNNNNNNNNNNNNNNINNLTPQMIISSPTSTSSTPPLPPCANNINNNNLKKRTKIPKN…
DDB0229414	PakE		STE	STE20	PAKL	kd	a	LAIK	HLDVKAAN	DFG				MEEDKDSDTLQILNDIINNEPNLEIYVKSKNNNYISSRELPTQDSSTKTSNITTPNNNNNNNNNNNNNNNNNNNNNNNNNNNNNNNNNNNNNNNNNNNNNNNNNNNNTPTSLNSSWKSVVPKRKIDTSSGAILNNNNNVGSPNNQSTSQTNHQQPPPQQLQQQQSLSSTSTPSISPPMLSPSRRNVTSPNLTRSDPTVPITNSRPTSPLTPPLSPQFQLNNLNFDDNNDHSTTTTNNNNNNNNNNSNNNNNNNRPKLMRENSINKRSSLQTLPVSSSSSSSAEDEILIKVWLPMEYTGQLYKVRKFSGGSSTLKVSSMLNSQLSPMYQSPKNKLFLNNEEKPIPSHLTLKDLSLSKYDILYLRREPEYELIIPSSPQCGSLVMDKDIKIDDMLIKIEHW…
DDB0229410	PakF		STE	STE20	PAKL	kd	a	LAIK	HRDVKAAN	DFG				MSNLKLSNNNNGNQKESSSFFQKVMKSPSTQNLLNSFSSNNSNNNLSNSGSNEVKDTTTNSPSQLPPNYTPPPPPHQIRNSSSIEGGEFSLLNNENSDNNNNNNNNNNNNNNNNNNNNNNNNNNNEQLARTESSVSIISSSSSGSNSGQPNLQRHSSNISTDDSNTTTETYSMSPNQTLNSNIDSSEQQHQDLSSSVNNNNNNNNNNNNNNNNNNNNNNNNNNNNNTHESRKLTRKIAQFISSPKLLQSSISQLPSTPTQQNVEIQTTNGGSSETSPNGLISPRPSNDQPLKEKKKKKFLKTPEIFKHHHHHKESSLSSSTTTPSTTSSLTSSPSSSSLAISSPNTTAATTTNKKSHKKTKSTFDINTEISVPYNVIHKMHVDFDLKWTGHNDFILDEK…
DDB0229411	PakG		STE	STE20	PAKL	kd	a	LAIK	HRDIKAAN	DFG				MEEKIKSNLIHSKTNEDIELIKQKLKEDRELLEKERAQFEEERKIIFESLNKVVGSGSANITKNIAKALKKAEKKNGVGSNLNLANSSSGSNISVYNNNNNNNNNNNSNNIGTPFNVQHKVHVDFDYKWSGCQDLEQVFLIDCILGTGSYGTVYKAIHKDTNFVLAIKSIPIKESEEIEKEISILKKCKSQNIVSYFGSGQQGDNLWILMEYCSANSIRDMLELTEKSLTEKQISVILQQALKGLHYLHQSNIIHRDIKAANILINEDAIVKLADFGVSSQLEDSLRGEASQLVGTPLWMAPEIIKRQNYNNKCDIWSLGITAIEMAESFPPLYTMPPTRAMLMIPNKPPPTLSKPHHFSKELNDFIGQCCQKDPEKRPSAIELLTHPFLVQNISTPQE…
DDB0229408	PakH		STE	STE20	PAKL	kd	a	IAIK	HRDIKSAN	DFG				MVRLFRSGSNPKEIDISQPNSLVHKVHVDLDLNWSSGGETSFEIQEKLGEGSFGSVYRAIHKSSNTSIAIKEFEIFEANDVEPISKEIQILKKCNNPYVVSYFGSIMLKNKYWILMDYCSLSSFNDIMQSIGKTFKEKEISLILQQSLLGLVYLHSKQIIHRDIKSANILLDETGQVKIADFGVSQQIQSTFSKGSIAGTPYWMAPEILNQTDYNNKIDVWSLGIVAIELADGEPPLSEVNPMRAMYMIGRRPPPTFKDPKKWSPEFVSFVDKCLTKDINERWSPSQLLDHPFIKSAKPDALKELTQMAIKLKSKKRKSIGPSVSPKQQPNDNNNNNNNNKPQFLSKLLNNNSNSSNDIGETTSGSVIYKPNVFSGSIDTGSVVIHNTITSNNNDSGSV…
DDB0217346	PakH_C2d		STE	STE20	PAKL	kd	a	IAIK	HRDIKSAN	DFG			Ch. 2 duplicate of DDB0229408	MVRLFRSGSNPKEIDISQPNSLVHKVHVDLDLNWSSGGETSFEIQEKLGEGSFGSVYRAIHKSSNTSIAIKEFEIFEANDVEPISKEIQILKKCNNPYVVSYFGSIMLKNKYWILMDYCSLSSFNDIMQSIGKTFKEKEISLILQQSLLGLVYLHSKQIIHRDIKSANILLDETGQVKIADFGVSQQIQSTFSKGSIAGTPYWMAPEILNQTDYNNKIDVWSLGIVAIELADGEPPLSEVNPMRAMYMIGRRPPPTFKDPKKWSPEFVSFVDKCLTKDINERWSPSQLLDHPFIKSAKPDALKELTQMAIKLKSKKRKSIGPSVSPKQQPNDNNNNNNNNKPQFLSKLLNNNSNSSNDIGETTSGSVIYKPNVFSGSIDTGSVVIHNTITSNNNDSGSV…
DDB0216374	DDB0216374		STE	STE20	Ste20-DD1	kd	a	VAIK	HRDIKAGN	DFG				MDNVDKTMKSEISEEDPEQLFRVLEVIGQGSFGVVCTCINTVNNEVVAIKFLEMEGEENSSLKKEITILKNTVRCPYIVKYHGCYIKENNLMIVMEYCDGGSILDIMQMCSITLTEAQIAAILYQIVEGLVYLHSNKILHRDIKAGNVLVNKLGQAKLADFGVSAILVNTGFKQKTVVGSPYWMSPEVISPPKGSNGYDSKADIWSLGITAIEMAESKPPLFNLNPVKVIFVIPFRQAPTLEVPGNWSPEFNDFISVCLNKEADKRPSAVDLLNHPFIKKGKEHSQPTISEMVEQCIPTMKEYRRKKAEEEEAEEAEEGDDYDDVNGGGDERQHGSSVSSAGLQKGTLLKINTITQRATVMREDGTEDTSNNGGTFIYNNNNNNSSKTSSSGTVVFSKN…
DDB0216379	DDB0216379		STE	STE20	Ste20-DD1	kd	a	IACK	HRDIKAGN	DFG				MNSDSVENLFISRISKDDPEAIFQIVEVVGSGSFGTVCACRWMKKKDRESNGNRLIACKFVEVNADDVETNLNLVKEIDILKESMDCPYIVEYKGCYLKSSMLLIVMEYCKGGSLLDIIELCGKRLIEEEIAAVCAGVVKGLVYLHSKRTTHRDIKAGNVLLDEEGLPKLADFGVSTIAEQGQKMNTVIGSPYWMAPEIIMGQGYDQKADIWSLGITAIEIAELVPPRFDVPPSRVIFTIPHQPPPSLKIPSDWSPEFNDFVKQCLSMNPALRPSAQQLLSHPFILKGSSQQILQKLVNESIPLLKEKRAEKIRQLEEQEQQRNSSGSKMVSSVPTRASQALTNVRNAESLKGSVVILNSNTKTASIMRNKNPQPPPPSHSSGAGGAAGSTRRVPGNKS…
DDB0216377	DDB0216377		STE	STE20	Ste20-Unique	kd	a	VAIK	HRDIKGGN	DFG				MAIKKPINVKQLSDKLGVPILPDDPQTIYHIQERLGKGSFGQVFKAVHFANGKVVAIKIISLDDQEAIKDVRKEISILAECNYPNIVQYFGSYFKDHQLWIVMEYCGGGSVSDLLQVIDTISEDEIALICREALKGLNYLHEFKKIHRDIKGGNILLNDRGEVKLADFGVSAQLFNTFSKRNTFVGTPYWMAPEVIQENKYDGKADVWSLGITAIEMAEGLPPNSNVHPMRVIFMIPREESPALTDKSIWSDKFQDFISKCLTKDPAERPTAKELLNHEFIQTKKPLSILSDLVENCKTLINNSSMFEDEDEEEGNYSTFVEKKTPSDDEKENNNNTVTNYSTVITKDDDDGSNNYSTVITKDEMYSTVITKDDAQTDDDNNNFSTVITKEDPPTDEES…
DDB0216378	DDB0216378		STE	STE20	Ste20-Unique	kd	a	MAVK	HRDLKGAN	DFG				MANIAALEPFVGKEDPVELFELIEEIAEGSFGTVYKGKHLPTGNIMAVKIIALDEDETFEDLVVEIDILNRCNHNNIVKYYGSWVKGDELFIAMECCGGGSITEIYQELNIPLNESQIAYVCRETLKGLEYLHHTNVIHRDLKGANILLTESGDVKLADFGVSGLLDKSSKRNTFIGTPYWMAPEVIENRSNPVPYDTKADIWSLGITLIELAEAEPPLSEIHPMKVLFQIPYRDPPKLKNQENYSKDFINFIQSCLQKDPNQRKTATELLKHPFVTNTKEKAVLTDLITKYRKFRAAELEEGGDEDEDSSEQEGMDSDDKDSDLKKSVGTSDRKSTLIANGSTSSLSPPASPSQRKSTGQNLQLPQIIEQQSSSSSSSSSSSLSSQSLQPQAVNKSTD…
DDB0191176	SvkA	severin kinase	STE	STE20	YSK	kd	a	IAIK	HRDIKAAN	DFG				MASKKGDPEELYVRQEKIGKGSFGEVFKGINKKTNETIAIKTIDLEDAEDEIEDIQQEINVLSQCESPFVTKYFGSFLKGSKLWIIMEYLAGGSVLDLMKPGPFDEGYIAIILRELLKGLEYLHSEGKIHRDIKAANVLLSASGDVKLADFGVSGQLTDQMTKRNTFVGTPFWMAPEVIKQTGYDSKADIWSMGITALEMAKGEPPRADLHPMRALFLIPKDPPPTLEGNFSKGFKEFCALCLNKDPNQRPTAKDLLKHKFIKAAKKTSSLTDLIERRQKWLQLNGNNADDENDDLDRDAKSNEEDFGWEFPTIKQKSPVAVQEQQQTPQKPTVVSTPIKEQQQQQQPTPVTTPQQPVTTTTTTPTTETKVRSLSNSSQTTPVKTTVAATTAPATTPAS…
DDB0191164	Mek1	mekA, DdMEK1	STE	STE7		kd	a	IALK	HRDIKPSN	DFG				MNTNTNTNTNISSSGNNIINTPTTNNNNKNNNNNNNNNNNSNNSNNNSSNNNNNNNNAVGVKTGKKVNLKVETPVQNNENSYSLTTSGTFKEGDLLINKKGLLIKGESPKNSSVNDRNKNKSLHSNLNPQLLASPTSSESMDFNQGFYNNNNNNNNNNNNNNLNNFNNLMNNGIDSPQLSGISISTPTSSHSFNNTFTNYYNNNNNYNNYNNNNNSNNNNNNYNNSNNNFNNFNNYNNYGNNNNFNNFNALQSSSNSSFDISSSGSSNNYLNNSANNHPHYDTNLSYDLKDLKIIRVLGRGAGGVVKLAYHETSGTYIALKVITLDIQENIRKQIILELKTLHKTSYPYIVSFYDAFYTEGSIFIALEFMELGSLSDIMKKTSTIPEPVLGKIAFQVLQ…
DDB0185218e	IfkA		STE/Other	STE-Unique/PEK	null/GCN2	partial kd/kd	aq/a	LICK/YAIK	HRDFKSHN/HRDLKPAN	DHF/DFG		dual-domain	lacks G52/	MANSNNNNNSNNNNNNSTFGYSNSECSGSSGNLLMTLDPDNNQSQLEEIECLKSIYRDEFEELPTEAVCRRFKITLIPHPTNQYQNFCAVRLYVKYSPNYPVSLPTIELEKVRGLSDDLIGELSFLLSQKMAPGEIIIFELCQAVQEFLLLYNKETVSLHEEMIKRLNTNINRVNSSDDINNNNNNNNDDDDDNDDYDDSDDENSDSDYDDYDDSDDENSDDEFYSDDEDYNTRHQMGDIGSSVNKIINSIDHTISHGGGVGVGIGSGNGLFSKSSSSSSPMIPYNFSFDSLNGFDPDIIFEDSFQTPLKGSSSIDFEEMNNLTNSNNSNSTATTTTTTTTNNNNNNNTNNNNNNNSNNNNNNNNNNNNTNNNTNNNNNNNNNNNNNNNNNNNNNNNNN…
DDB0229870	FNIPK-E	fnkE	STE/STE	Dicty3/Dicty3	FNIPK/FNIPK	partial kd/kd	iq/aq	VAIK/LAPK	HFDIKCQN/HRDIKSDH	GFD/DFG		dual-domain	GFD instead of DFG/lacks N171	MQKIKEGYRRRHDYIIPKFISFQSGYLDFSFYQVSLKNVKYLDLSSYYQLHAPRRFRKIVEYLNLSYGQLLTLGTLPKYVMSLDLSSYNQLFTPGRLPIRVSLDLSSYNQLFTPGRLPDTVDYLKLSSYNQLFTPGTLPNHMVYLNLSSYNQPLTPGTLPNKVKYLVLSSYNQLLTPGTLPNNVKYVDLSSYNKLLTPETLPNKVKYLVLSSYDQLLTPGTLPNNVKCVDLSSYDKLLTPGTLPNNVKYVDLSSYNKLLTPRTLPNNVECLVLSSYNQLLTPGILPNYVKYLDISSYNQLLTPGTLSNNVEYLDLSSYNQVLAPKTIPNNVKCLDCPSYKQSLISETFPNRVGDLELSDHPKHVNDNWEIIKPQKNISENKVYYTTKHKNAKIIDVLNI…
DDB0203080p	FNIPK-F_ps	fnkF	STE/STE	Dicty3/Dicty3	FNIPK/FNIPK	kmc/partial kd	i/aq	EIIQ/INGK	HFDIKCQN/HRDIKGDH	GFD/DFG	pseudogene	dual-domain	lacks G52 and K72, GFD instead of DFG/H instead of N171	MKRICFYRRSLTFXVKYLDLSSYNQALTPGVLPNGVECLDLSSYNQALTPGTLPNSVECLHLPCNKQLPTSETLTTRVRDLKLSDNPIHVEQNWEIIQYIHEEYKPQKNISENKVYYTKKHKNVGIIDILNICKCSPKLYGYGKDGNNTFNVYLEYIDKAIPLSRLFGKLNKKEQFIVATEIIKSIKSIHDMGIIHFDIKCQNILILYDENDKMLPTDFIKIIGFDHSIFDSELHFEINDSSLIEIVGGDLKLLDINGIPVIPDHLSNHFKNIIQHCLQIKPNARFNSNELYNYVIKNSVVETIEPIYLPNECTTLPLFNQVIVPPTFHGIKYLELPTYNQPLESKVIFNGVEYLILQSYNYPLDPGILPDSIKYLKLPSFNHPLKKRSIPQSVKHLVF…
DDB0229958	DPYK4		STE/TKL	Dicty3/CZAK	NZAK/null	partial kd/kd	aq/a	VAVK/VAIK	HRDIKPSN/HRDLTSNN	DFG/DFG		dual-domain	lacks G52/	MNSHKKEEWEEISSIGSCNSKSRVLKCRKKNGLIENEKVDIVAVKIINKKFFKRNETDILEKIRLFNIPRYYSHAEDDNYIYIYMEYIEDKKQLRFKESEIISMIADLTETLSFLHKHQILHRDIKPSNIILDKNGVLKLIDFGSSIIDQQQDDGDNICKESSFAITGTHTYMAPEVKKLHRSTKKSDVWSLGCTVLEIVGGNPKKIFDGIPIIPNHVSEIMVDFIKRCLIIDPNKRSHMEELLTHRLISSMVGQNKNRENNIEPKFNNDYLSSKFPERFAPRFEKPKWEIEFNELKFNKDDTVGGDGFFSVVKKGYYNETEVAIKLIKKAHGENVTVCDTFYHEVLIISNLRHPNIVQFIAACIKFDNKEVNHCIVSEWMSGGNLSQFISNERKILEI…
DDB0185184	ZakA	ZAK1	STE/TKL	Dicty3/CZAK	NZAK/null	kd/kd	a/a	VAIK/VAIK	HRDIKTAN/HRDLTSNN	DFG/DFG		dual-domain		MHYHNKDDWEEISFIGEGQYGRVIKCRKKNGFILNEQVDYVAIKIISKDKFKRNETDILEKIRLFNIPRYYSHAEDDNFIYIYMEYIEGENLANILKTKKQGRFKESRIISMIADLVETLSFLHKHHVIHRDIKTANLVLDKNKNLKLIDFGASTIQNKKQFEQYLNETTNNNNNPNNNNNNNNNNNNNNNNNNNNNNNNNNINNINNNNDLNGSGSGISTYLNEQYKQSSFAIIGTFNYMAPEVKRNYRATRKSDVWSLGCTIIEMAGGDLSQKLNGIPIIPDHLSDTLKDFLNHCLVIDPKKRSYMEELLSHKLIVHIIGPNKSKNYGVEPKFKDDDDFEEIENEKDNYLSSRFPAKFAPQYEKPKWEIEFEELEFDKDDSEGGAGNFGDVKKGLLN…
DDB0229363	ARCK-1	ArkA	TKL	ARK		kd	a	VAIK	HRDIKTLN	DFG				MSIKLPLSNINSGGNSNNSSSSNSTSNNNININIGNGIPTNIEKMTFEDSETQKLNIKQQSNNNTSTSVCVSSIHSSSPISSPTSHQVNKSSGSLPPVIKRSPTTTHHHNSSGSNSSSSSSGSNNNNNQIKTSNGMNKPNPTGFLFGSKPRENSQNKIDDNKGVNLAVSTSNSSNNFHKSHSESNIININAPPVETVNMEEIYNNIPSSISMENIRENENNNNSSNNNSNNNNNNNNNNNNSNNINNVNGNKSSLASSTSSISSLSSVSTLSTSNAATNTNTNANTTSTTKTTSTVRSTSPTQFKPRVEFDENNPNAIILSRQRCKSISSPSDFRLNPPSNVHMPTSSLSTSTSTTNVNGLLLPNGVGGVSMSFTPSGLPMTPPTNSSQVDTLQMSTES…
DDB0229844	DDB0229844		TKL	ARK		kd	a	VAIK	HRDIKSQN	DFG				MKDNIPTGSIIIPLNHHPQQQQIPQQQEQQQQQQQQQQQQQQQQQQQQQQQQQQQQQQQQQQQEQQNNNNNINDNINGNNNSNEIKNTKDANITNNNGTSIIISLSPPPSPALNSSSSSTINSNNTTISGGDNENNNNNTNNTNNNINNSNNSNNNNSNNNSNNNNNNNNNNNNNNNNNNNNNNNNNNNNNNNNNNTNEEGNKTNINTTNNNSQNININNGINKNTRNNNNNNNNNNKQMTPPTFKNNLQVKHQPQSSSGGSIGGSNKLSLSKRVKSTTSSRASIIDSIDIDIVFNSLKNSITSKNSFVLGVHRHRMSSISSISNTTNETTTTTTTTTNTTIEDHQIGSIGNNNNNNNNNNNNNNNYFNVNNGNSNNINNYNNSGNGNNNNNNNNNNNN…
DDB0229847	DDB0229847		TKL	ARK		kd	a	VAVK	HRDLKSLN	DFG				MEPNNNISNSNNGGSGIDGDGKEDSIYSYGYSSTTNSYNGVGNNSNLDKDDLDVFSLLDSITNTSYLLKPPPKIQKPPSPFSYPIELDQEEASLKEQELKLLELRLELQNTIIANSLINNNNNSNNNNNDNNNNNNNNNNNNNNNNNIQLNNSSLTPPIINISLPTTPSTVNLTPKKPNLYINTKLPNENDDIIITPIVPLSGTITPPIPVDSPISFAETEQIIVVPQLQLLDEIINTTDNIGGGAAEKLQNIDPEIIIKLETEIKISSDEKENKEGGQVENKEEKEKLDQKLENENENEKVKEKEKEDEKEEQQVKVKEKEKEKENENEKNHNDKNDDDDDDEDNEKDKISKTTVSVSIKVSNENTPIINATDSSSNSINSSSNNSIATTPGRLSSSG…
DDB0229848	DDB0229848		TKL	ARK		kd	a	VAIK	HRDLKSLN	DFG				MARKIGSVRIEVLEGRNLVPMDSNGMSDPYGVVIVGDKKKKTKAIKHTLFPKWESDNCFEFDIDVNLLAITVEVYDWDRFSSDDRMGLTNIPVSQIQEYIVDTTKWYTLQPMKPNDKVSGEIKLKIRFDKDKTLPPPEKSPFIKAIKDNDTQAIELMMNKAKLDYTICDNEGTPAIHIAAASNNIPLITMLLKGSDARVSIRDQHGNTPLHLFVQKNVSLNCEDIINKLIERGCGINDENNLGETALHKACLATVVQKTTIVEQLLQKGAIINHQTKTRDTPLHYAIKVGKVEFVRFFLQNGANVMIEGGKPSRTPLELAKELGNPQIISKVEKVIEISDWLNELQLETLIPKFIKNEIYMDVITDINEGTLDLLNISVSGQRTKLLRAVRKIKDPLSL…
DDB0229849	DDB0229849		TKL	ARK		kd	a	VAVK	HRDFKSLN	DFG				MNKSSSASTVPPHSTPHTAHSTSSSSLPPLSSTHHTNTSSTSNNNNNSNNNHNHNHHHTTAATTTTSTTGTGTTAATTSTSTSSTIPINTAGIHTSNSNLATATNTPSSSPQVSTSVERRFWMNDRGSRRSSTSLTQQPLTMNRSSNKLHAAVSARDLTRLKQRLSQPRKAKIELAEYDSMDQTPLCAALRNGSHDIVREILFFYQSNKMDINDQDKSGYTPLHVAASHCDDQILMLLLNYEGINVNITNEDKNSALHYFCQKFRSPNCQEPFSIFLKKGVNVNAQNKNGETPLHKSIFNNTVRLLMVNMLLDAGAEVNVLNSRGESPLHFAVRLGREDLVSVLVKAGADITIKGNEKKTCYELSLTIGNQRVINFLKNVQDIFNWLKSIDLEQYWLNF…
DDB0229850	DDB0229850		TKL	ARK		kd	i	VAIK	HRDVTSLN	NFS			N instead of D184	MEIVINNISGLNNSFNNNNNSNNNDENEINFNLIKESIVNFKLWDINNKQIEYVCRLGSGSLCRVYKGRLNGKPVAIKVFSPIRFEEFKTEFLMMQSLRSSPFLISFYGVSIVEEPQKQCYCIITEFCSRDSLYHIMTDRLIEIGWNRFFQFSMQIILGLQSLHNRKPKPIVHRDVTSLNILVNEDWECKISNFSASRFNCLNTEYINSNNQNKSFAFCSPESSDFQDIDDDYTSLSSSITSKSDIYSFGIIMFELISRIINGEYSHPFSEFKDIKNDFQLLLSSKNGLRPSLPNICPEPLEKLYKQCVDQSPLNRPSCEEVIISLNQIRSFYLLPQTKKSWDNLVLKNKCK*
DDB0229845	Phg2		TKL	ARK		kd	a	VAIK	HRDLKTLN	DFG				MDDQQPLQTYNQPPPPLPKHIQLQIQQRQLQLQQQEEQERLQQQQQQQQQQQDQQQHKLEEGSRRRSLSDVVGGVNISNKETPKRAFRIYWANDNHMYWTLLLDSTNTVGDVSEGLKDKVPSSGTQCYLYKRTKANFGRWKDRRLSNEDSVWDIVDRRRKNHKSDPIFVLKRKKSTFSISQKKSPQNESDTSPLSSSGEFLNPYTNPTGSNNIVPSNAGHSRNTSSNSNNSANTSSNNLLAHHQFNNNNNNNNNNNNNNNNNNNNNNNNNNNNNNNNNNNNNNNSNNSSNSNSNNSSNTTTTTTTTTTTTTTSTSTNSINTSNNNNNNNSGSNINPSSFISPMSSLVSLSLSSSPASSAPHSPTLSSQPSSPHTITPITTSPPPPQRNNSSKSLKSTME…
DDB0185206	SAPKalpha	SpkA	TKL	ARK		kd	a	VAIK	HRDLKSLN	DFG				MSSTQQQQHQLFSAVEQNDVTKVKKLSSKKKISKSNLTSFDQYGQSALTIALKNNNEEMVELLLSLCVTLKADINTFDKNGFSALHQAVSSDDRILMRVLQYENINVDVQNDDLNTPIHYFCQKFRSPNCQEPFQLFIQKGVNVNAQNKNGETPLHKAIFNNSVRLMMVGLLLKNGANVNLATQFQESPLHYAVRLGREDLVSVLLKAGADVDCVGTKERKTPYQLAVEEGNKDMTARIKKYKDLFDWLQKHGFEQYKDAFLKEEMFLDELGEMSEDILNKMGITSTGTRLRILKETSNLANEQTKKPKTPELIIEEDPTPPDTPDISGLRHSLHTLRHVGEVNIINDNELEYTEKLGAGSSGKVYKGLYRGKEVAIKVLKSMTESKEIEEFKKEFQIM…
DDB0217180	SAPKalpha_C2d	SpkA_C2d	TKL	ARK		kd	a	VAIK	HRDLKSLN	DFG			Ch. 2 duplicate of DDB0185206	MSSTQQQQHQLFSAVEQNDVTKVKKLSSKKKISKSNLTSFDQYGQSALTIALKNNNEEMVELLLSLCVTLKADINTFDKNGFSALHQAVSSDDRILMRVLQYENINVDVQNDDLNTPIHYFCQKFRSPNCQEPFQLFIQKGVNVNAQNKNGETPLHKAIFNNSVRLMMVGLLLKNGANVNLATQFQESPLHYAVRLGREDLVSVLLKAGADVDCVGTKERKTPYQLAVEEGNKDMTARIKKYKDLFDWLQKHGFEQYKDAFLKEEMFLDELGEMSEDILNKMGITSTGTRLRILKETSNLANEQTKKPKTPELIIEEDPTPPDTPDISGLRHSLHTLRHVGEVNIINDNELEYTEKLGAGSSGKVYKGLYRGKEVAIKVLKSMTESKEIEEFKKEFQIM…
DDB0230038	DDB0230038		TKL	ARMK		kd	i	IVMK	HRSLHPKN	DYG			lacks D166	MSELDDLLNEMLAESEAALNGQSTINLNNNNSNNNNNNNNNGNSATKISFQEQMPNGNGNSSTTTTTAAQQSATEKRKSRLSQHPSNLNEGGFDYLDTLLNDMSDESIRNSIKTDNSRIKSLRLTSTFDLESTLKDLEETFMKDSSIQNKRKPSSYLSKNLSPPSNPSNIISNNNASTLPLPPPPSQQDDVVIIAKLPPPVSISLPPPPTTEELPLPPPSTEELQLPPPPPTTTTADEQILTDSVKNGNPILKRVSSERAIILTKEAIDAADLLDEMIESFGGIPEPNGNNSLPKEIKTTSIPTPIVTPSTTTSTNTTTAATVNKLNASKSPNGTLTTRPAAKLGAPVDIQVSSPKAPTPIPTLSSPSPSQSAAPQPAAPQPTPTSQPQPPTTTVSTPV…
DDB0230124	DDB0230124		TKL	ARMK		kd	i	TILK	HRALKLNN	DYG			lacks D166	MSLKGSLKLPAAPKDKVRNITKFPVLVEGEVVTNYAQKDVRPIFQKLSYPVFIDLSEGIYLLEKLNLSSNSLIEVTSLGHLNKLKRLILNRNNLIEYSVQGLSSLVYLGLCNNRIDRITDMSDCKKLINIDLSGNRLTCGDGFDHFSKLKSLKVLDLSSNSINCSLIDFQKKILEPLKKSKTLEYLSFENNLIEKKYEEFRLFVINELPKLKYLNWVLISKDERTKASKLDSEGFFSKQLSILSVTPVVHNNNNPNNTVTSAQSSPSLSSVSTPIPTPLNTSSNNIGGGGSGTTTSVSVGSSPTIRGMPSSPNSRSTSFIQRKPSVGANMMPKLNSSLNRSTDFLGKERENHQSTSPSSSSLSISSSSQNNNSNHHHHHPKSIDETPEVLSPFDILQSK…
DDB0229939	7TMK1		TKL	CZAK		kd	a	VAVK	HRDLSTKN	DFG				MDTSCVSINQCGFCTYLFNRSIPLAGEGDGAIMFNTMVDSMALGYIFSALYLLFRLQRSYTYLQKSSNNNNGNGNGNGSSNNDIISINSSNGLNRSGVKISQDTLWDKNFGISIDHPRIINSTYFKYTLFVSLWLAFEGLLLLFLPPNSLAYPAFVIIVGTGHIVTDNWVLVFLYGKEDDRFSARRSFYSCTLLYLIICCTTLASFFDDQTMCKKNDCQTFMFQDEYTSLAITVASLVVYTIVLGMTIKRSFLRPTGRIWLLFLMGYNCISSVGALLNILDVDAGYCFLGIAAIIYSFSYGPLLFRTCGNDTNLLRARGEFLPLLTNFQEYTSLFGRESISTSGEGATTALQLSAFYIRFNEFKFGQVIGEGYFGEVRKAVWKGAVVAVKILHRNSFRN…
DDB0229872	DDB0229872		TKL	CZAK		kd	a	VALK	HRDLTSSN	DFG				MFNNDKDDNNQGNENNENNKINIKTSIDMGNYINSSSLVESFGSGSNRNNDKSEDVEYDDDDDDDDDEIASTEEEKESDLDSDSDLAPTQIIVDDSDDFYNNNNGGGGGGGNEDISSTSPTLITSNSFNDKINQIFSRGGSSLNSSFLNNGENKINFKQLVKLKSTLKKHEIPSRELTVEKEIGQGFFGKVYKARWRGKSVALKKITLIKFRDLTETEIFDKEVSIMSKLCHPTCVMFIGACSLDGPSNDRSIIMEYMEGGSLRRLLDEKSSYHLPPSLQLSIARDIAEGMNYLHTNFKEGPIVHRDLTSSNILLNSSYTVAKINDFGLSKEMKPGPTEMTAAMGSLAWMAPECFKAENYTEKVDVYSFAIILWEIVTCRDPYNGMEPLRLAFLASVED…
DDB0215670e	SplA	DPYK1, KYK1	TKL	CZAK		kd	a	VAIK	HRDLSSRN	DFG				IIGLDPQQNHPSLKIPPPPSPTSPYVRRHARQHSRSNSSNSPGELTGGVEIIQQQNSINTQTSPPTSTSPNTVPPPPPTNTTTSSTTITRNSNNINNSNGGIINSSSGSNINNSSSSGVINTNINNSGGNISPTSNSLPSSNNNILYTSSGSNSGNNNNNNNTINISSGSSGINNSSNSNINNNNNNNSSSSSGIHASGSLTAIPTNTNSNSSIFHSSNSVNRINKSNYSADSLVLPPNRISQVPQSQTQPQLQISPSTSFSSQQQQQQQLQQQLQLQQQLQQQIQQQQQIQQQQNLHFTYSKTFTSGQPNTLVNLSSPPPQSKHLHVSSDHSFFNEVLTPTPVIHNSTNQNNQLLFGDSDPLSFLEYNNFINRYQPALKNNQPVSSYRQQQQIQHQIQ…
DDB0214883	DDB0214883	Rsc21	TKL	Dicty4	DRK	kd	a	VAVK	HRDLKTDN	DFG				MEGSFQFNKSKQTNNNSSLDSNNIINDNINNNLNFENNNNNNNNNNNNNNNNNNNNNNNNTNNNNTTNDTSKTSANSTSTEDDEEDILGNRKKDTTGSRVLPMDTSLTGAAEPSKKRKNTQDDSEVEVQYHPQKRASFSLNISPTQLQNDLSLNIFNVSNSNNNNNSNNNNNNNNNNNNNNNKINNNSNLILNSSVDSTTSSNNNNNKNSNDNQQPQQQPEEIEGELNRERQERDKMLHEEAEIEQYKYGDGEEGENYEIMVTPHHRTSFGHITSANSDETTNNESGSPINSRKMVTDEEDPHSSHNEDHQSDQDNHGQFMNDEHQSTDDDQNKSDNEKESESARNSGDLQQKVHNSKDESTVSTPQHIFNNGNGEGEEEDDDDEEYDVPLRIQTVANN…
DDB0230060	rk1		TKL	Dicty4	DRK	kd	a	VAVK	HRDLKSHN	DFG				MKKLPFLIIIIYIFLILISISSSIDYNYNNDIDNNNNNIINRNKNKNKNNLYNNKVIIKNDDNDDEINNKFKIRLDDNEDQDIYNEYHFLSKVHNRLAFNIFGSSSENSGSGSNSNSNSKNTDSSTGPTPSPISINGTLNSTATVYWSGGKSSCKSVNCTEEGFSTGDSYACSYEITPTYQRGQWEKGVKYFKDPLPKSILTSQVVGVSFVINGVVGCTPLKQELTTIEFLIQDVQVGQTISTNRSDDCSCGICYKDYEILPQSYDLLGYNKSGLNKVQLLLLDNSICATSLDIIFYYHPSTIPPTPTPTPSKPTISLLKKYLIIGFSIVGGLLIIGGCFLLIRNRYRSSGYYKPDKNDYTQIKDGKDIDIHQIKIGVRIGKGNYGEVYLGTWRGSQVA…
DDB0229954	rk2		TKL	Dicty4	DRK	kd	a	VAVK	HRDLKSHN	DFG				MKVQIVFFSITVFIFVLFLLSVESNTKIKIVPSFLENSNEIEDLYINLDSDSKSSEHTTSSSSSSNSKNKGDSSSSSSNSGSSSNSIISGDSNSKDAPTTSSDSLSPATPIPTDGLLSASTYVTFTGGKVLCENITFCPNGYMYSSDYACNYDIVQNDPATHRGDWNDGIKMFEDPLPKNTTIDQVEGISFTISGAVGCQVTSSATTLEFYIQDLLVLTNTTSRYDICTCGSCYVTFGTEVYKYNMLGYNITGENKFQIQVSVNSMCATTIGITLYYKPPTITPTPTITPTPTITPTPTITPTVTPTATPSTTPSTTPTTTPSTPTPTPTKSPYSGALSPQVKKYIIIASSITGGLLISIFSFVFIRKRLNSKRSGYTQIKDGKDIDTQQIKIGVRIGK…
DDB0229964	rk3		TKL	Dicty4	DRK	kd	a	VAIK	HRDLKSHN	DFG				MIIINKYIRMNKIAILFSFFILICCTGYSISYKINGINENKVLSLSSSPSPSSSSSSSQILEKGKEEIKKIKKTNKNKLLYNVAIVDLEPKLEIEQELLTRNNKKKMEMKEEMDIAMMMMKAADRTDQVSTSSSSSSFSEENKKSSSDDSAPAIQSNLTFSGYMTGGEQVCDPKSCNSPSVFTQNYLCNTSSAWANGYVFHDPVPPTGLFVVHKIVVTFTGMFNVIPPTSMVFSLVNGEENAGIFFISKSSPSQCPNCQISFSPRTLPDVDPNGLASYRYGSNNSIIFNLFETDVACIGKVTANIFYGPVAFKVNSVVPNTAPSTGGETVYFIGEQFYQSSQIQCKFGTVISTGTYINSTCASCVVPPMLQSNSTTPSDYNVTIQLSEDGGSSFCLNTT…
DDB0191149	Shk1	shkA	TKL	Dicty4	Shk	kd	a	VAVK	HRDLKTSN	DFG				MATQQQQQQQQQQQQQIKARKDIQIQQAQSASDILGPPEISETEITTESILGDGSFGTVYKGRCRLKDVAVKVMLKQVDQKTLTDFRKEVAIMSKIFHPNIVLFLGACTSTPGKLMICTELMKGNLESLLLDPMVKLPLITRMRMAKDAALGVLWLHSSNPVFIHRDLKTSNLLVDANLTVKVCDFGLSQIKQRGENLKDGQDGAKGTPLWMAPEVLQGRLFNEKADVYSFGLVLWQIFTRQELFPEFDNFFKFVAAICEKQLRPSIPDDCPKSLKELIQKCWDPNPEVRPSFEGIVSELEEIIIDCCIPDEYGAILWKNHFKHENEANWKDFINVFSNFVGLTNANTPSMSDLLQFSPNLNGSTIELNFKCLKSIIVSSPKGPHEEEVVLMEQFGKVL…
DDB0229941	Shk2	shkB	TKL	Dicty4	Shk	kd	a	VAIK	HLDLKPAN	DFG				MNDKISKLESSILQLTEEVKQLESKQASKELEIRTLVDNAINSQNPAQERELINKLFTESLIDLKLKAEKIQTLERYRQEIITNLLVEQKQPNDTSIISAWEQLKISSFRINPNNNNNNSNNTNSSDSNQNYSSVILNGSLTEDSTSTISPDSTKNRDEEEIIRWEIDRNEISYNREAKLGSGAFGSVYKGIVRGKEVAIKKLTQTVFEENTMNEFKKEVSLMAKLRNPHLLLFMGACTAPEDLSIVTELMPKGSVHSLLRAKEDTSDFITFKRAILIARDTVLGMTWLHASNILHLDLKPANLLVDQNWVVKVADFGLSKYMKPDSKDKLLGQAGSPLYMAPEMLVNQPYDGKVDVFSFSILLWELLTKQEPYNKLYSSYPQLVEGVVNKKNRPIIPD…
DDB0230123	Shk3	shkC	TKL	Dicty4	Shk	kd	a	VAVK	HRDIKSSN	DFG				MDSGLGSSYPEERSGPPEIRPEEINFEELIGTGSFGKVYKGRCRQKAVAVKLLHKQNFDAATLSAFRKEVHLMSKIYHPNICLFMGACTIPGRCVIVTELVPKGNLETLLHDQKIQLPLYLRMRMARDAALGINWLHESNPVFVHRDIKSSNLLVDENMRVKICDFGLSALKQKHKMLKDQSSAKGTPLYMAPEVMMFKEFNESSDVYSFGIVLWEILTRKEPFSHHRELEKFREAVCVKHERPPIPNDCLDSLRRLIEKCWDKEPISRPSFKEIISALDHVIIDAAISDLNGRDFWKKSFLTEQEVPWEAFIDALCNWSKAPARNQCDKTSIDYLNIKCLKAVLAESPKSEGTGVETVVNIEKFGKILEFFGPVPEPAPGHSIMDTVREILSQKWFHG…
DDB0230122	Shk4	shkD	TKL	Dicty4	Shk	kd	a	VAVK	HNDLKTAN	DFG				MKRFFSNLFKRKQDQNSHIKQINGPTTSTPTTTPTTPTTPTTTQTPTPQNNNTNNNTNNNNNTNSNNSNQQKKEQAQASPSTNQTQTPSNNTISTSPTVTTQPSFTPGVISTSKLTTSPPESPRPPTSTTNTTQPSTTTTTATNSTNTNTASAPTKTASPSSPSATASPNNNSNNTTTTAATTTTTTTTTTTTNANQTASVNHTSSDQSLNAQNVTQTNNNNNNNNNNNNNNNANNTKPINPNDYIPLDFVDSTPKVDNNQPKRKASGPPEILPEEIDRTDFLGQGSFGSVYKGKCRGQEVAVKIPRKQKLSLYELTSFRHEVKIMSKIFHPNVVLFLGACTQSGKMQIVTELCQTDLEKLLHNDRTKKEFSLFRRMQMAKDAALGMNWLHGITRIVHN…
DDB0230104	Shk5	shkE	TKL	Dicty4	Shk	kd	a	VAVK	HRDLKLAN	DFG				MDINLIKQYINSSLPNDKESLIQYYGQLKQILNALSDKEQQQLLNNNGKISEQQQLSIENNYKVIGSIEEKMKSIEHLFNNLDVSDSNNNNSTSPVFISLDNQNTVNNNNNNNNNNNNNNNNNNNNNNNSLAPTVILDNNDNKKTAEIILPDHHNNTPQQQPEQQVQQQQVQQQQQVQQQQQQPEQQQQHLTEEQIQKQQQSQASIQQAIANMGEKKRSSSRHSGPPEIPPEEIKFDVKTDLLGGGAYGKVYKATCRGKKVAVKVPKKQTLSESELKSFKNEVEIMKQIFHPNVVLCLGACTKPGKVMIVSELMQTDLEKLIHSSEVEPPPLYERMKMCLDAALGINWLHGICNIIHRDLKLANLMISKDKTVKIGDFGFSQVIKTGTTLSDQKGPKGT…
DDB0229963	DDB0229963		TKL	Dicty4	Unique	kd	a	VAVK	HRDLKSSN	DLG				METSSNSSGSSSSPPSQHQQQQQQNSQLNLSSQSCFSNNSSSAADFNNYMESKLSEENNYYKNFNSNLDRGDSFKLEKESIKDTIKDNIKEDKICNDNNNSSSSSSSSSSGNNNNNIKDGRAPSPITTQQISPNKLILNTTKAITKPTPILNTQQTPTTTATTNTSTSTTNSTPSKFKKIKNSTINPTIEFISKPSLSVMFGFSPIYFVESIFIVLLIYILSNFVLKETSVYVISIFVIYFVIYFDNRYQIINKLSKSSINDSDSSSNNNNNNNNTTTTNNDSASTKGNNNNEISSPETYQKDVKSKINFYEHVNISSTNLNNVNTTSNTPITNPSNVNQPSNITTATTATTTSTNNNNNVNNSINNNNNNNNNNNNNNNNNNNNNNNNNNNNNNNNNN…
DDB0231199	DDB0231199		TKL	Dicty4	Unique	kd	a	VAVK	HRDIKAAN	DFG				MNNQFEVFRPNSYTYDVLAKQYTETIASSGHMVLSHHGFYKGNLNENKLKNGKGTFLFPNSIYSGQWNSDKKEGDGTLIILKPQKIQKKSSQSKSQQQPPSQTKKSSSPINLSPRLQGQNPTITTNGSNNNNKVNIESLINKLNDKFNQCEELINQTSQEEFLKQQDYYNGKWINGKANGIGCFHFSKDDSMHYDFWRYGVVIRYANQQNILKPLYDDSVPAGLLNSREILKDMMEDWKSVVVGDDDFPCTRPYLTTPTASISLNRENINIYSNNNSNGTTSPTSPSILSPTQVPLSPPKVNTAPSTLISEDDNNFTSGSGFCSPSSSLSIKMSSPISSGLQHSKTQPNVSQSQNQQIQQQQQQQQQQPSLLVNSTIVQTNTNNNKFNDLLINQRNQQK…
DDB0218878e	DDB0218878e		TKL	Dicty5		kd	a	VAIK	HRDLKSLN	DFG				MDSRCGVCKYIISDCERYVSDNTFYHVKCFICKICKCELPPCFRGKHASLMCGDCEIKLNAPKCFKSHFPIHSVSVVARNKEFHNNCFTCISCNEIIKGGFQYSDELFYCSKCDIIKPPPLPPPLIYKAPIATSKATTSITSPLPTKIPILSTANLIPPLSSSSPLATQISPKTSTIATTTVETTTAETTLPSPFKISQLKNSGDNIYSLSSPSSSSSSSSSSSSSSSSPPNTFNKSSDFLRNPLNNNVKSSSSSIGGNFVNKSQQQQQPIDSCSKSSISISPSSPRPTEDDIKEQVFLLQKQSVQLQIQQQLQQRQIEQLNKNQLGVQKPLNQQPQQQQQQFKPQSPNLSNNDTLDSFSNLNQSLPPPPLINTTTFSNPLLKTKNQSFPTPPTSHIIK…
DDB0229940	DDB0229940		TKL	Dicty5		kd	a	VAIK	HRDLKSLN	DFG				MDTNNCGVCKTIVNPGSERVKAGTSVFHAKCFVCKECKNELESFIRSKDGSLICDECDIKLNARKCFKCQLPIQSTIVTARGKSFHNDCFNCASCEKIIKGGFFFVEGEFYCSTCDAKPSDKTKTTTPPPSEIPLPGKSGVSLANGVEIQVPNNSTNIIYVLNTNESSNGLSSSGGSGNSISGSGGTNTGSSTSSFMIHKRNNSNELNVVTPTATTTVDLLTSSTTTTPTLSPSTLSPPISTARFSNDYLISLQDDIYAKQQQQLLLLQQQQIQIQQQLQQQQLEILQKNQSLLNSSSPSPSTSSTSSTSSISQSQNLNTSQPNITQQLSNLNISNQKNGEIEKYIPKINGKTLTELLKHQSFDDILGEVLSKKISIYKELSKEEVAFGDVIASGASGK…
DDB0231197	DDB0231197		TKL	Dicty5		partial kd	aq	VAIK	HRDVKGNN	DFG			lacks G52	MQPNQLKRPSLNHRFEPYTLKHLTICKRCEKEIIGVSNSAQICYSCKNIYHTRCCKEIETKKLELICLGPPKKIKTVWKIALIPSLFKSLFSKSKVIVNYSQQLINEKTFTLEAIKIWVDVMRVDNDRYIQITKYYDIFDEEVFNYIINMIIEKDINLPMVNIEFPVDLHSSVQQNQYINDQAVSQEQKQQQQQLQQQLILQQQQQQQLQQQQLNESYDNSTINNLNYSNDISNAFSPRSVFSALELSSNAQVMNALELSVPFNEDDNNDDSTLSASTYNRRNSNKNKNSNKNNTSSSSSAPASASSSKHSNLNESFSSSTTAAAIVNNIDNSNNSNNLAALSPRSTASTTTTTTTTTTTTSPKSNNHHHHQHHHQNSKSRKPSTIIINKKKIKSPKNK…
DDB0214828	Rck1	rckA	TKL	Dicty5		kd	a	VAIK	HRDLKSMN	DFG				MKTSKDSSNSNSNNNNNNNNNNNNNNNNNNGLNGTYSSKSLSPPTSPKQMSGNSIISNSTGNLSSGSGSGSSSGGNKKFINRSFNTFIDFIKKPARRNSKAHNTPPPYPEVDTGFGYFLELDSKPPKPFDEKDDPIHNSTGSTDSWEGDLNSSGGGGKQPQQTQQQSSGENLNNSSDRNNNSNENNQIVDDNSNVFNKGVVVQTVPMTEIGLFPVSLMMAQQRAEHPINVEDIESDVQTCSIPNSKPLYSSLGCSTNSSNSGSSISAPNITFQSFGISPVNNNNNNNNNSNNNSNSNSNSNSNSNNNNNNNNNNNNNNNNNNNNNNNNNSTVNSNNSSLNNSPRYLNSSSSPRSMQHLSSKITTTTTTTTTTTTTTSDDNNGNTNNNISNNNNIINNSN…
DDB0191483	DPYK2	splB, KYK2	TKL	DPYK		kd	a	VAIK	HRDLTSQN	DFG				MGITSSKPVSGSNTTTNSPTNQKAISEKKQKPKRTNKRNLSTDSKSSTCSSPTNNYLADELVVDLNSMEIEGADSIQYSGHSHSSSMTNSMTNSMRNSANEKQLQQKQQQPQQQPQQQQPQPHQSHDDLNSSALDQDDGEFNNNFENESEVESISSSSINNNNTNNNSNNNNNNNNNNNNNNNNNNNIPSISNISNNNINNNINNNNNNNSCKQKNSKNKKNKNKNNNNKNSSSSNERPYSISYDNEGSTTKSNSTLSLYSNISNLHSITSHSIQDASIVCENCNHHMTKPIHLLSLSLEPTSAASLDIHRNGNFSITLASNSRSSSPATILQQNNKHFLINSNINIINTSLNNNNKNKDEDNVNNNNGNNSNNNNNINNNNDEDNDEDNDENNNNNNN…
DDB0215003	Gdt1	gdtA	TKL	Gdt		kmc	i	ALLK	QKTLRARN	DLT			multiple insults	MKKILLSIFFVVFLLIGSECELIDTPPGYYNLKKIDKFQQFSKIQIERNNKTIYSSSFHDLFYPDICEGTIQNIPGSLYFGRSSFPGAQESSNLMITRGTKMKYRVGNGGIPIYKINVLCIEGTLEIPEGISFFNVGALFILPGGVLNSKSSIRFTDLDPYNSKMDPFNFFPGMMVLGGSLSLIGEKKRIFQATRIDDYQLQIEDFKKIGSLTNNIYLGSKVTIYSQQISEGQTCSFSFGASNDKINLTSSSSSSLRGTNCLPISKNDKNIIVHFNCKYLLGGSSESFIDSTSTVGSSIYITGDSQVQIENFTLDSIGKTTNKLYNDTKLIFSNDKPNQVIDIIKGENQRFRNSLYIEFSNSVVIKGCAIIDRVKESRAPLIFVSSNVSLSESLIVSKS…
DDB0220631	Gdt2		TKL	Gdt		kd	a	VAVK	HRDLKPEN	DFG				MNYILYILLILIIFSINNTFSIGSFVYTPDGYYNLYRINKFENFSKIPTKANSVNVEPHELYYPDICDSALKNKNSNEFSIDNFPGSPFLKANIKITKGSNMTLDPLLSIHPSYINILCIEGSFTAGSQQTLTLGGIIVLPGGNFHCNNCVLQFVDLSSTIIKIDPFGFLPGILSLGGSISLIGSQRILYSAKPIEDNVLEVNDISTLDPFNGFNVSIVSDSFPNVRTSRFTYNKNKLEMQDLTIPTTDLNIKLFFNDSGSLKFGGISTRTKSSIYITGDTKLHIENYLLDSIGKTSNKEYDDTKLTFSSDNPNNVTDIIIGKNQRFRNSLYIEFSNSVTIKNSVIIGNTGSSRSSLVFFQSNVNISGNLIVGTAGSSMIAQYGTEYIESSNNYFSLVL…
DDB0219954p	Gdt3_ps		TKL	Gdt		kd	a	IAVK	HRDLKPEN	DFG	pseudogene			MGLLLKVLILCLSINIFSKGNIIINTPKEYYNLNRIDKFQLFSGKPIDIDDNLNFQNLYYPDICNNTIPNNKNAENFIPLSFSGVPKLKANIAVTKGSNMVLEEFDSIHYFFINILCVEGSLNISNNGFSIGALIILPGGSFICDGCNMEFVDLNDSPIDPFGFFPGILVLGGSISLVGKSMVHSAKPVXDKAPEWDQLEDVSIVSDSFPYVRTSKFTHSLNQINVTNLQIPSSDKNIKLFFTTSNQPVGLTSTSTNGSSIYICGGVNVNIQNTIIRSFGITTNEEYQDTKLIFSPNNQNNAIDIIVGKNQRFRNSLYIELSNNVTIENSGIIETNQTRSPLVFFGWNTKCXKMENNLIVSNSGSNLIAQFGTENIQSSNNFYSLTTAGNVSPSRNHIN…
DDB0220632	Gdt4		TKL	Gdt		kd	a	VAVK	HRDLKPDN	DFG				MKLEQRIFFLICLVINSFSNCSLLVAPDGYYNIYRENKIENILNLKPNGNKSQDSYYPDVCSKAVKNKEGVKSFILSSFPLSTKEYANVIVTKGSHMTLGDGEYHQIFNINRFLNIVCVEGSLVFSTKDVVYMSALVILPGGNFECIDCTIKFRDLYPTNSLIDPFGFLPGIITLGGSLSLLGKQKTVYSAVLIDENILEVQDISSLDIFNGYSLFIFSESFPLGKASTFTFNSNQIKVLEIKIPKTDKSIRVFFYSRFSTFSTSTTASIHITGNSNVHIENFYIDSFGRTTNDQYSDTELIFSQDDPNLITGFINGSNQRFRSSLYIEHSNNVTIKNSVILENRGETRSPLIFFGSNVNISGNIISSKSGSSLIAQYGTENIQSTNNYYSLSLPLLKS…
DDB0220634	Gdt6		TKL	Gdt		kmc	i	VVLR	NCNIKSNN	DFG			R instead of K72	MINKISRFKILLLFIFIISLTCAQDEELISTPEGYYDLKRFKRFQHYKNIQPNEEAGYTDLYYPDVCKNAIRNRDGAPTFNQRSFPGYTGVFDTLLITKGTNMTLDSTGFLTGLGIWSLLTLCVEGNLTVLYNPDEFSFVPVHRLVILPGGTITSHANSFLFWDTYQVDENFQEELNKRVKIDPFNFFPGLLVLGGNLNLFGNSQLTYTAKRLNDTTLELSTPFLNMKFLWNKYIITIFTESIPQGDDCLFNMDSDKRTFYLIKTNYGTCNPLRETDKLMKVVISYNRYEDNYSSYISLFSDYYGFEPNEASIFITGDSNVYIENYLIKNLGKTKNNAYSDTKLIFSPNNTSEVIGFINGTNQRFRSSLYIEFSNNVIIKNCVIIESSSETRSPLVFFG…
DDB0220636	Gdt8		TKL	Gdt		partial kd	aq	VAVK	HGDIKPDN	DFG			lacks G52	MINKILIKLITIIIFCFSFLFAEEDLIRTPPGYYNLTRHKRYPHITEYQSSQDTDLYYPDVCRNALRNDIIPGVDEFFPFLFPGFNSDGPNSIYIQKNSSLLFKSESLGTTYNFVAVCVEGSFTVKGSMFFTINSLIILPGGRFESEAGIEFYDENDPLHIYNNPDFPKDPFGFFPGILVLGGTISVVAKESLVYRADRISNSSIEISPPFSPMNKINQTIRIFTELYPLGFYCSFSSDLERKILSLLDCLPISENDKIIRVLIEVDRDQNVSPTNILKKGKTTKGSIYITGDSNVYFKNMFFKNLGFTTNEPYNDTKLIFSPNDPNQVTDIIMGTNQRFRSSLYIEFSKNVTIDGCAFFEDNLTRSPLVLFDSNVIISNSLISSKSGSNIIAQYGTES…
DDB0206258c	Gdt9		TKL	Gdt		kd	a	VAIK	HRDLKPDN	DFG				MKTFLLIFLLICVCKGITNITTPSIYFDLKKINRFQDYLNNGITPSINLTFHDFYYPDVCVNTIKNIDGSTNFVKSSFLNAPTNFANLYITKGSKMTVKPNQILGAFINILCIEGSLEVPVGVFPFFIGALVILPGGNFKSESSFRFMNLVNSKIDPLNFFPGILTLGGSLSILGPKSIKYSANRLGDFQFQLLELIDPNSFNSDYKANIYSESFVTGQQCDFVSITNGYTLTVGGCQGVPSTDVNIYIFFATVDYDCTFIDSDSEVPASIYISGDTNVHIENFFLNSLGKTTNANYNDTILIFSPTDDTNVTDIIIGTNQRYRNSLFVEFSNNVTLRNNFIRESIESRSPLMFFASSPILEGNLVVSNSGSSVIAQFGTEFIQSTNNSYFLEPPTQPV…
DDB0229851	DDB0229851		TKL	LISK	LISK-DD1	kd	a	IGIK	HRDLKSTN	DMG				MSKLFQDSNKRMSRIVDYDEIKFDPLSIIGSGGFGKVYQGVLNGKEIGIKKITISDNDPNRDILLKFLEREIYTLKMLSHPNVIKFYGIAEKERSLFLLTELVSGGDLHWYIKNKSIDITWKLKVKIARDIAASMAYLHENGVIHRDLKSTNLLVAENWVIKVCDMGLARKMDKSEKSKMTICGTDDWMAPEVLIGEEYDASCDVFSFGMVLIELITRENLTPRIRNEDLGVDQKFFLSKVPADCPKELLRLVSECCKVAPSGRPSASNILGLLEYILESELIVNSGGDYEPPLRSFKPPELHLPLNEKNNNNKNNNNNNNNNNNNNNNNNNNNNNNNNNNNNNNNNNNNNNLGNSGNIYDDFSFPRPYQPDDSAVDNINNNGNDDSHFSFPRPYQPGQ…
DDB0229853	DDB0229853		TKL	LISK	LISK-DD1	kd	a	VAVK	FRDLKAKN	DFG				MNINFSKDDITGLPKSTKEEDENDFSSLDYSDLFMDVEIGRGSFGQVQKASYFGTDVAVKQLSTLVSIDPDYFKFMLREIKILKGMRHPNIVQYIGACCHEGRYMIVTEYIKGGDLHQFIKARGVSNISWTLRMKLALDIASAFSYLHSKKVIFRDLKAKNILVDEIGDGLYRAKVIDFGFARIFDGKDTNNLTICGSENTMSPEVIVGSSYNDSCDVYSYGVLLLELICGSRVVKTQLKRTPMNAFDMNLEKAEHLAPESCPRAFMDLAKWCCSYNPKDRPTFKIVVEGLKVLTNQQLKDLPVKGKSKPYIDPDEDSFIDPNDDSNNNNNSENNNNNNDNSNENNENNNENNNNSNENNNKKNKNGSGGDISGSSVIIKTDEEESFNSVVYKEHAVAQ…
DDB0229863	DDB0229863		TKL	LISK	LISK-DD1	kd	a	VAIK	HRDLKSQN	DLG				MNVGVKVREISTGSIGVIEKGNNQNGFFVNFGSRKNWKRNNEVEVIQNTIDNSNGKQSTTPKPIAQQQQQQQPPPQQSQQQPPQPLKPIPATRPVPTIPKVQSEDPGPRFGNFTLPTTNSSTKYSTLPSRQFFEVSSSPGDENGTFKRSAAPPPPSSLSSNQNGSNLNKVQSPSRPSIPSFEPPTQQPTQPLQKSPRNVPIVPKRTNPSPPSPPLQSPQPTPQQQPPPLKPIPQPQQQQQQQQQQQQQQQQQQQQQQQQQQQQQQPPPLKPIPQPQQSQPTQPIKSQIQIPITNTNGNTNGHSSLVEKSPRNNESTATTATTKDMWNIDYKELKFVGNEIGSGKYGSVSLGYWLGTPVAIKKLHENNEETEILVQRELQILKEIRHPQIVQFLGVSRNE…
DDB0229865	DDB0229865		TKL	LISK	LISK-DD1	partial kd	aq	VCVK	HRDLKSNN	DFG			lacks G52	MKIKDFNIECDNLKIEENEFSKGSFAKVYKGSYYGNPVCVKVIKKDTLIDKESWVFLKREIGILKNLLNQGHKNIIRFIGIGEKDSLLFLVTELINGGDLGNILLDHKFHIPWSLRVKIAKDIAEGMEYLHSKQIMHRDLKSNNLLLGRNWTIKICDFGFAKEITIQNPLSMTICGTDEFMSPEVILGIQYSYSADIYSFGMVLLELITRSKLDERLPQNNFDIDYEELQNKIPSECPREFLELSMKCCNYDPNDRPSFTDIVQTLDQLAIKLVKETPDGPYPSTPIVVSNPHFDDQSINDWCMLSLIPDDCLENLNEFAEIENNINNNNNNNNNNNNKNNINNNNNNNNNNNNNNNNNNNCKVICENCASPQSTSSVNSSFSNSSLGSNGSNSSGTST…
DDB0229866	DDB0229866		TKL	LISK	LISK-DD1	kd	a	VAIK	HRDLKSTN	DMG				MISMDSTPTLNFETSDNLDGLPDGSNAFKINIDDLEFGQEIGKGAYGKIFKGEYFGTPVAIKEISLQPNDVKYKDLTKFIQREVAMLRFSHPNLVQFIGVSERGSSLYIVTEFVQGGDLAYYLFRNKFDDTPEQYIHRKVNVGSSSTPDLSDPTVHNGEKLVQLAWPLRIKIAYDVACAMAYLHSRNVIHRDLKSTNLLVGDNWRIKVCDMGFARTAQVGGGSRAKRTMTICGTTNCMAPEVVLGQDYNEACDVFSYGIVLSEIITRMDTTNNLRPSSLKYGLDVDVLLPLVPKDCPPPFLKLVLDCTEYDPDNRPTFKEITERLKSLTKKLSTPHILPPLRVLAQSPLTSPIQSPISTKNQFNPNLFKSIVHNNHNHSSSSNNSSGYNNNSNHNINIT…
DDB0229867	DDB0229867		TKL	LISK	LISK-DD1	kd	a	VAIK	HRDLKSKN	DFG				MVGGLPNSSLWNIEYDDLVFKDIIGKGNFGCVYRGNYLGVEVAIKQIPSFDDPDYCKYTEREVKALRYIRHPFVVHFFGACKHESGFYLITEFIEGLDLRRYLKSVPKPPKWLSRVNIALGVAKTFLFLHSKNLLHRDLKSKNILLDISRNQIKLCDFGFARVGSQYSNGSDSSSSEDESDSECVNGAAGGGGDDVYKNNGNGKPANYRLRRMSICGTPSFMPPEILLQQKYDWSVDVFSFGILCTELITLKRPGKDYWVRSQNNGFDINIEELNVNIPSPNDCPIQFYDLALKCCSYKHTNRPMFSTIVTILESIKLQLELFENQQQQQQLQQQQQLQQQQQQQQQQQQQQQQQLQLQQQQSSESSSSSSSQPLVNNNNNNSNCNNNNFNNSSNNNNS…
DDB0229854	GefX		TKL	LISK	LISK-DD1	kd	a	VAIK	HRDLKSKN	DFG				MAEADPGLPTQAIWDIPFESLEFNEKIGKGSFGSVFRGCYLGLDVAIKKIEKADDPEYLKYIDREVSMLQSLRHPFIVNFSGICVHSSGLYIVTEFVSGGDVRQLLKKTPPIGWDKRVSIAVDLAKAMVFLHAKKIIHRDLKSKNILLDEFQRIRLCDFGFARMSEQTKKSRHMTMCGTEGWVAPEILLGMSYDTSCDVFSYGVVLAELITGRKPGVDLWVRSPETCFDINPEELKQKSIPGCPSELISVCVECCLYEPLTRPKFDEILSQLKVCQNNLKVATAAAAAAAAAAAAAAAVVSTPTIQTPIIQTPNISFSPNNSNNNNNNNNNISNISPDITTGIQQINLSSSGGSNNSSPSTPPQGSQLVSLAQSRRNTMSLHRKSMELNLVDGQLSTTP…
DDB0191487	KinX	DdKinX	TKL	LISK	LISK-DD1	kd	a	VAIK	HRDLKSTN	DFG				MGSVDTSVPSFDRAWSIKYEDLDFISEIGSGGFGKVFKGEYLGAPVAIKKIHILPDDPNRVDLEKFLNREIETIKLFTHPNVIQFVGISENNGILFIVTELIEGGDLQYYLKNQSIDLPWFLRANIALDVSLAMSYLHSKSIVHRDLKSTNLLVDKNWKIKVCDFGFARIVEEDNNKSMTICGTDNWMSPEMITGLDYDERSDIFSFGIVLLEIISRVKPAPYMRDASFGLAEDIVRNQLIPTDCPESLIDLTFNCCSVDPNNRPSFKEISQTLKQIKTTLDSNIVYPEIRDFEQQQKISTTNGNNKQNGGAPKINNLPLQYSNNNNNIYDDDDDDDDDDDDNDSFPRPYSDNSNSNVTLESNSNYNSSTINGQEQQEQQEQQQQQQVKEERDEGEIEQ…
DDB0191400	KinY	DdKinY	TKL	LISK	LISK-DD1	kd	a	VAIK	FRDLKSKN	DFG				MINGEQTMVEDELPDQGKPMSDESADIDIKDLKVGESIGSGAYGIVYRGTLFNSDVAIKKIQNEKSEKNEFIKYLKREVAVLKNIQHPNIVQFIGVYYEPLASPSLVNRLLNSSSTWIVTEYIGGGNLHERIKDTKKDFPIELRIKLSLDIALAMAYLHSRDIIFRDLKSKNILIDDSSSPIRGKVCDFGFARILNKKQQGNRHLSICGTDSIMAPELILGMEYDESVDIFSFGVVLLEMILRKKVSKVLERGPQSAFEIDQDSARQLIPDDIPVLYSDLALDCIKYQPEERPNFSHIIHVLKQLTSLFPVVHTFDNPLSPTSSPITPRKNSLNSPFTKSMRMNSFDFNLSNIVSSTSVQNNLKSQNLNFTLLNLNQINNQDLNENNNNNISNNINNIN…
DDB0230019	HH498		TKL	MLK	HH498	kd	a	VAVK	HRDLTSQN	DFG				MSNNKIIESLAILYLNNYINDNDIYSLSLINREFHINIIKDDYFYSTINKNYLFLYIKIFKLLSIKVKLNPNWINIINNNNNINNNNNNNNNNNNNNNNNNNNKIKLIKNNFSVISERLNFLIQCKFNLHRYLDNNDLFITILRGEKLSTLDRIICFSIIYSQDQILLFLLNFILSNINCNNNNNNNNNNNNNNNNNNISNISNSNRLLANNSYNIQFNQQIPTQNELINLNKCLQFSTSTTTTTTTTMVPPFNENILKVYPIYFAIVKVIGGGSLVRFLLSILPNVYNITNVNCKLPITNRSALFYSTTREMTLLLLQLGCNIHDMDYKGMLPIHYHSLNGHVDVVKCLIDDSTINALDQSNNTPLNLASLSGNLSLAKILLNSGARLSIDNLNGRYP…
DDB0191359	GbpC	gefT	TKL	Roco		kd	a	IALK	HRDLKSPN	DFG				MSQKQKPIRFQDYQFTATKDEAYGRSDRYVKQFLNKNLLKKKDGTLGTAEELLTLIQQSNINVVTASTGGAAMGAMLNHTVSTINLTGSGSVPTYNPSDNRNSGSHVITSTNSVISNSSISSTGVINNNINNNSNINSNTGTTTTTISLPNNTEIKTALVSTGSQNASDTAQIDIEFHLSYTQLVTLPPSIFSLIWIQKLVLTHHNIKTLSEDIGKLQQLQVLVLENNRLINLPQSIGDLVNLKRLEVDNNHLVSLCSLERLSKLEVLSVNNNKLTLLPTSIASLSSLKTLNIKSNPIITPPSTVVSKGLKDIVSFLRELETGARPCLRSKLVVLGDPGVGKTSVVQCMKGKKKKTNVTSSSINIGGSSGSEVGIEIDQYDFDVVFDEDDKKRRVITLS…
DDB0191503	Pats1		TKL	Roco		kd	a	VAVK	HRDLKSPN	DFG				MEILNLSIEFHIPDGNTLKKMVRVDNTTKIGEMSRLLLDKFGRSDFDPSQFQLIVPQKTATISFHVLSDLNKSLSSYNIKNNDELIFKKRQKKTNPGNAKLVSKKKPESIFKTLFSMSTLEMKLGEDKSAPEISEVENQIDDLGILFKALEILTNSFNQNKDIEDIVSSFQYVGNESEIADLVKIVLSNNDGLSSNSNNNSSSNIGSMLNSGGGGSGSNLGLGLSSGTGGSFNGNSSGSSSSSSYYYNNNNNNNNIELTAQQKNPKVLCSFILHLLQIIFSQTSLTYSLYITYLKTNNNNNNNNNNNSSSPSNTDLSRSTYFYDIPVKSRIILKHIMLFLYNLTQRDASLLDSLSNIIGPFILGNVLLDPPPPPPSNSSPPISKSTSNNNLNVSNYHNN…
DDB0185215	QkgA	roco2	TKL	Roco		kd	a	IAIK	HRDLRSPN	DFG				MDLEQDEWMSQRQRQQQMEFSRIGIEVIGSKKDLIVNSMKNHETTLTIINETYRIVYYDQYESKFTSCNIITFDGKDKRSIKKMKRVVQKLSNESTNSSHQFDLHSHALLQSSSSSSSSSTSSSPSLTSSPSSPISTSPPYHSSPQLLEHLLHQQQPITSVGSKPSFFVIINLYNDDRQSYMSEIVSFAGSFQFIEWRNDESWKEVFKLSSNLLTYHVKKNELARACTLGDINLLDEIILSGCSKSQLKEAQGAGYTIVFNSYTSYSSGSSLVVSGTMALLCAIVENGTFLLLSKSNITRFPMSIINMCSQLVELDMSNNRITEIPIEITELKFLKNLNLSDNLINDIPLEICNLTLLKVLLLNENPLNNFPSSIVELGTKKLLSFCRNILEGKSCETW…
DDB0217231	QkgA_C2d		TKL	Roco		kd	a	IAIK	HRDLRSPN	DFG			Ch. 2 duplicate of DDB0217231	MDLEQDEWMSQRQRQQQMEFSRIGIEVIGSKKDLIVNSMKNHETTLTIINETYRIVYYDQYESKFTSCNIITFDGKDKRSIKKMKRVVQKLSNESTNSSHQFDLHSHALLQSSSSSSSSSTSSSPSLTSSPSSPISTSPPYHSSPQLLEHLLHQQQPITSVGSKPSFFVIINLYNDDRQSYMSEIVSFAGSFQFIEWRNDESWKEVFKLSSNLLTYHVKKNELARACTLGDINLLDEIILSGCSKSQLKEAQGAGYTIVFNSYTSYSSGSSLVVSGTMALLCAIVENGTFLLLSKSNITRFPMSIINMCSQLVELDMSNNRITEIPIEITELKFLKNLNLSDNLINDIPLEICNLTLLKVLLLNENPLNNFPSSIVELGTKKLLSFCRNILEGKSCETW…
DDB0201665	Roco10		TKL	Roco		partial kd	i	VNIK	LTNLTSSG	DFS			lacks G52, D166 and N171	MSGLLDDDEIIQVSPDSIITSSIGSASLNYSVNGADDNKSIPPSSPQQNLLENDTLSPPPPLPTQTINTSSSPPPPTIITTTTTTTTTTAMSPVATTTTSSPTISASPTYITSPSGTRLSGGNTFNAQQLKSLLLASNIPIPPVPTSPTSTPPNLQTNNNNKQDKDKDNETFATLINEELPLTTEEKENIKAQKKDLISSLPEVPLFISPSPTLSRNNNGKRNSGGNKPPLSPIKISSTSAAGDVSPSISLNNSGSGIYNSTSPSGTASTQTLNILSQLQQQQRNGNNNNNNNNNNNYLSSPTMPALNKHSTHGNFHNSVAGYGNNNNNNNNNNKQPQHPMNGNHSPSNGTSGSLSMSGSGIDNGGNNNNNSNTHGSSSNQSSGVTSPIIQSTSPQPPH…
DDB0191297	Roco11	roco11	TKL	Roco		kd	a	VAIK	HRDLRSPN	DFG				METSQIRNGFNKVEVDVVGPLKDLLVRVMKNINTPFKILNETFKINYCDQQETKTKSSFYIQTLDANDKSSLELTKSAIKNIQMQQQQQQQQQQQQQQQQHHDIFQFTQPSSSHNHSNHHHHHHQQQLQQQQQQQLQQQMKTPKLLFFIVMSVGVGKSYIKNIKEEAGTIPILEWFTNYIRSWEEVFKLTSNQVTSHIKRQLLTKACTTGNINLLDEILLSGISKEQIKETQTIGHGIILKSLIVNNLDSIVVSGSMSLLGAVIDNDNDKKGSSLILSKLNLNLFPKSIITACFNLAELDLSYNNIKEIPKEICQLKHLKILNMNNNQLDDLPLELANLTNLKYLAVQDNPLNKFPHHIIEQGTKRTLVFLKNIIEGKKSETWNKVKLMFVGQEGVGKS…
DDB0191509	Roco4		TKL	Roco		kd	a	VAIK	HRDLRSPN	DFG				MDSSQQLQESQQLQQQYTRVGIDVIGPMKDLIISVMNSLDTTFKIINETYRIVYFDTDETKLTSSNLDSDDEEFESDDDADEEADLQIQASCNLYTFDGKNRQSVDEIKRIVQHLNETQSQQNDNQAVPVIPTFFVVVNIGVGPSFVSEIKSAAGTTQFIEWIVNDQASKEVFKVSTNLLSHHKKQIELTHACTVGDVNYLDQIILSGVSTDQLKEAHKAGHAIVFDSLLTHNSNSLVVTGTMALLGAIVENGDRKGKRLSLSRSNLSRFPMSITQMCTHLVELDLSDNKITELPKDIQLLKSLRILILRGNLLEDIPLEICYLGDLKILELQENPLNNFPLSVVQSGTKNLLLFCKNILERKKSETWNKVKLMFVGQEGVGKTSLCQALKGSKKKKAE…
DDB0184765	Roco5		TKL	Roco		kd	a	VAIK	HRDLKSPN	DFG				MEVIKKEKKDKEKKDKEEKKDKEKKDKSEKKEKKDKEKKEKEKKEKKEKEKEKEKDKEKDGGLFSIVGGWVGNLTEPTPPPPPPPSSVSAQSTAEANAILLNPTTQENHKKAMDFWVTNTSTTTTTTTTTSSNNIPSLVSVQNNNTSNNNINNNNKTSNTTGSNVSSSNNKETVKINVTSLDSGGNNNASGKDISNEHSPKNRKEKEKEKDKDNKEDSINESPVDENRRKLVEGFMKSLQGCSDAIKVILDVFYQPLKKADLLSQEELKAIFSLIESISSFQQTILIDFKKYISNWNSTTQAQLHSTFLQFVGYLKLYKVYGLQYNYSLSSLCLLMFDNQRFESFINNAESKLVNEHKYSLAPLVPTSSSSSCVKPVSLSEILGSQYDQTTSQSTNNSS…
DDB0214834	Roco6		TKL	Roco		kd	a	VAVK	HRDLKSPN	DFG				MNSIHKQHYTINSNHYNESININSLLLNDLNDEKRTTSTNNKSNNNSNNNNNETLEDIIEFNNNNCNGDMKYLDLSKRMIYSLELMMIPEIENRFQGDFKSISILNLNDNLLGEIPESLKQLTQLISLSIRGNHILEIPLWFPEEFKLLRKLDVSHNAISSVPNTFNKFSILEDLNLSNNYISYIHPSLFPEGIMRLNLSNNLFREVELPPWFESLLTLDISGNKLKHLGNLPFHLVRVSIDDNHLESIDHKVILRNKDLALKFNQSFSDIVLERIYQCWYTGDPVLDLSGLGMCVVPPILGMLVHLTHLDLSGNCISVLPPELANLTELVRLDLSFNILTTLPLYIVSYKRLEHLDLQGTLDTLVSPPRRIAETGKLIDIQRYFHDLFQGEPSYRVKL…
DDB0191295	Roco7		TKL	Roco		kd	a	VAIK	HRDLKSAN	DFG				MDGYSSLSSSGNSIAPPRPTNNSVGGGSNSNNYNQREITTPLRGMVPNLGDGSSSQTLLFKNILLLQDVEFFCSILDNFCRSSSTQKITDLINSLIVILDDSFLELLRLFIKQTIDQAKQCSTDESNPLNYQSFYNLINRMAAIYLKSQLGGLMEKTMISQVLNFTPMIQEQIVILANKEANKNNNNVLSANSTPNVTALKTSPAIGSPRIIMGSNYNNSSNNNNIDSIDLNNNSPNMLKNNSPSTFINGSVPQINGGGGSYNLTPISSPTIGSSTPTIITSSSSTTTPTNNNNSNNNTPIISQTIIQNINVEHMKDQISQFSISIINTIFRSIEKFPPTVFQLFEMLYLDIHQVFSPDFCFELMKKIFFTKLICPILANLKSPPNMANGKFFTKTYIE…
DDB0191480	Roco8		TKL	Roco		kd	a	VAIK	HRDLKSPN	DFG				MFDYNQLNKLKDKIQSSDGLQIKDRTYLYKTYRSVFVGYECVDWIFGNCPDIKTREDAIKLGQTLFDAGIICNVTSGADPIFKDDYIFYQFDNNKNNNNINNNNNNATSTATTATAPITPVSTKIGSIGKSSSKSSTAVDKMNNNNNNNNNNNNNNNNNNNNNSNNSNSNNNSSRRTSSVPPPVLVTASLSSSTSSSSSSTTSTSSSLASTNTNSNSTYNSNSFNKKHHRYSINELSKVVLEDLNTVTLVKDELIQLSQELMNGDKGLKLQKKKKGAAGTTISCFSGSQLIDWLVKKLEVTRKESIQIASALMHLNIFIEVGTIFNSSNNNNNNNNGGGGVMSSTLSTTIPSSISLQQLSNQSQSNSNSSSSSSILNLSFTAPISISSTTATMSSSLSL…
DDB0191512	Roco9		TKL	Roco		kd	a	VAIK	HRDLKSPN	DFS				MTSIANLFDKKSKRSNEDTGEKEETKKSRSGTLKFKTLFGTSKKDKEKKILQQLQQQQDDEQQQQQQQFMEGDNNNNNTNSLNTPSVEGDSENINRLAASTNSTSYSSLRSSSTRSIDYNPSNNGGNGGIRSDSFYSQTSESSDITSTSTTSPTMSAASSSSSSGTVKTPKPPKSSKLKHIYNSLKFKSLKTEKNGSSSSIKSNISNFEFIMPNTPLPIFDQQSPPIHFYNSNQFSDFQYFGTPLYSLIKRQDNGLSIPILLEKSISFLEGHCHVEDLFFRKYNNEKVKFMRNSFERTGDFNFYYPDPQDPYDVAALLVEFIASLPDQLLNVELYNAIKNHTSALNSQYGGYWDIQYLAQKLSVESREFLQRLLFFLKKHVSACLFKQQQQQQQQREST…
DDB0220138	DDB0220138		TKL	TKL-Unique		kd	a	VAIK	HTDLKTKN	DFG				MSKVIGYIDYGDPDGNEEPSKQNGEYIDYSNENGYNAYHSVNGGYDKDNNNHHHHNQEEDYDYDNNTHVNYLTTKHSQFQLSRGRLYQGHQSSHIIYPHQSYKLSNSGESMNRSINQSKEEDHLENSLHDDEYLYGYEDHHDDQASSISQESSQGLDETDFDNIDKYFESNQHLLLQTLQNNNNNNSNSNSNSNSNSNNNNNNNNNNNNNNNNNNNTKNNITDENQLEIHLNDLSIDSDNSNNKINKQYVNSDNSNNNNSNNSNNNNIGSNINSNCNIENEKNSNNTDDNNNNNNIENVNKINIEDNNNNNNNNNNNNNNNNNNNNNNNNNNNNNNNKIEVISNKPIQLFSDYDPPILTTSTSTSQSKIKTQQPFLFFSSNYLNSSSTELDLSEQELNE…
DDB0220436	DDB0220436		TKL	TKL-Unique		kd	a	tAMK	HFDLKPSN	DFG				MNSFEKKILILKKDDKDSFIALVKQLSTKEKQILFDTIDSRIRKLQTIYLNKPFNLKFLQTFIKEDSDEDDDDEEDEEDEEDSDEEEDDDVVEDDNTKDIGKSRDSDKSIKGKEKGKEKEKEEIEIIEQRYETKVIPKKPIYKDQQQELLQQLQLQQLQQKPISPIKDNSGVSYNTSFSSLSSLSMSNSTSSSLLSTSLLSASLLSASSSGLSTSSLSSSINNSSNNNSNISSSPLSSSPLTLSSSSSSSSPLQRIQSIQNLIRSNSLRTSLSSSSSLLPNLIQLQQQQLPPPPPSQQQQQQQQQQQQQNNSMLQQSNNNNISPRTQLLNNTTTLLPNNGLEEIFNDSNKIGEGGQCSIYKYMGTAMKRFKPSLSSSLISKEFENEVLILERLNHPNIV…
DDB0229955	DDB0229955		TKL	TKL-Unique		kd	a	VAIK	HRDIKSLN	DFG				MKGGGFYQNQYLVPNVYFGNSSPVIAPIGGNALNNNNNNNNNNNNNGNNNNGININISNFQHQQHQIHQQHFGGLSPNMNQNHIIQHISHHQHQQAQQIQIIQNNNQPQPQQHQIQHQQQQQQQIQQQIQQQQIQQQQIQQQQIQQQQQQQIQQQQQQSKMNFIRGHHQRNSSFDEFSLSDVSVGSFKDMGWEEIYFCYHHFTQMDEGKGYLKSFQQLIRYITGLYPDISPSPNSQFLFSLGLLYPNALPQVQSPNMILSLTLKQMIETYSYTKSMVYSGSGSGGGNSGSGGGNSGSGGSSGNGTSGSGGSNNGSTIIINNTNLNNINNNNNTNNNNTNNINIPSTPPILRSLANGASSTNINIRKFSPQQACHIIDVFNSVKDNKTGGVSTLKLSLFG…
DDB0229956	DDB0229956		TKL	TKL-Unique		kd	a	IAVK	HRDLKPGN	DFG				MRVLVHVNNAKQSGDGANNSNGTLINYNSNNKLFLEIHPNQSIWMIKTLLFNLFQIPPARQQLYLKVVDEINPRETSKAYSKLLQSYRLVKDYKIYEGTELQMVALEKEIPSEFLVPPKKTQSNSMEKLPHFTNLSMSSMSNMDEILSGSGGGRIHVLSSKKGEECPALCFAVGKGLYRGISGVIYEIKLYRVDSKGMLIVNTSLNFQIDVIKKDSISVEDRKMAFTYEQRKSDYSLLKLQPIIYGEYSISIKIDDTPICGSPFHCTIIDELNPNLKELAFSNEWIEEVVQLITLMSNKPSTIDKLFSFGIEGLMNLMFYPDPTIQIHIIGIFAKLIEKDKNKERVLKEFGMDFIFKLVSLDNWSNFMELRKLVASSLCILSCYKPFLNRFFKEVGIDV…
DDB0229957	DDB0229957		TKL	TKL-Unique		kd	a	VAVK	HLDMKSPN	DFN				MTSVGTTLIVKPANNSGGSDGNIKNNNNNNNNNNNNNNNNNNSNSGNNSNNNSFIDDQVLHTGYLTKQGGRIQNWKIRWFVLKRGTLSYYLSPINWEYTKPRGVIYLTKKTELKEVDHRNRRHCFAVNPNYISENQSIIQQQQNQPILRSSSDSVNNNNNNNNNNNNNNNNNNNNNNNNNNNNNNNNNNNNNNNNNNNNNNNNNNSKLYPNSTRIYLISAQTVFDKSKWIEMIKLAISSDNSQDSKLKRANHQLEKVKDLVFSNRKGSIPTFPSLLNRTIATESLNDLIKVHLSKKRFYFYHDNLTLPALSYIDSESPVNLQEIHHQHLILLQQQKEELNKKLKKIQQQNNIGGGGSGSNIANSANKINNKNNDKINGVGSGEDKNNNKGGGGDNNSQS…
DDB0230119p	DDB0230119ps		TKL	TKL-Unique		kmc	i			DFG	pseudogene		lacks N-terminus half	MNEEICDFGLSKLKSKSTEITKSIGSPIWMSPELLMGEDYTEKVDVCAYGIILWELGTGELPYSGLDLVQLALAVTTKSLGPLIPNVWPYQLSQLIQSCWHQDPLTL*
DDB0230133	DDB0230133		TKL	TKL-Unique		kd	a	VAVK	HLDLKPQN	DFG				MIYTSSDGDWFNPNEIDQDTDCDEELHHLLKFGIIEGKQIESLKTLFFEQTIEDRTKSQYRARHSIFPNEDQPKYSVQFSKYHFDFNLKEGEKCKVGVTLKDKIKINSTGSGKTTFNFCNIPVHSPNIKLTFTPSGGVIKKGQSVEILVEMVVLCTTRVRELIAVDIANSGRHLFTIKIDSKMSQVLDYKELEIGNVIGGGGYGAIYKAKWRGLSVAVKVISELSDGSEFEKELEMHKELLHHPNIVHFVGFCVSPKCLVLEYIEGGSLDKYLHNPNYTFSPQLRLKMANDIAKGMCFLHRNEILHLDLKPQNFLVVSISPEAPVSIKLADFGLATSSSRSFYGPTVEGSFLYMSPEVFTQKKFSRAADVWSYGACLIEILTNKRPYQEYDQLGYLELA…
DDB0229871	DDB0229871		TKL/TKL	TKL-Unique/ARK		kd/partial kd	a/i	VAVK/VSIK	HRDLKSLN/HRNITSDC	DFG/DFG		dual-domain	/lacks D166	MATLDLCNNEHLNETESADEEDDQLQTPIKTVVTLKFKENPDSTSPIQVFQLNIGSNIIGRGSPSFLNDIKISRRHAEIIVSAEVGNVTFNQLGQNHSTLYRKDQTPIKMVRGISNQLLDDDLISLYDGSIPFSIHIERDNQFMSVCEGNFILTQDAADTNYHINSPTKTITTTSTTTTTTETLIKNIDNNNNNNNNNNNNNNNNNNNNNNNNNNNNNNNNNNNNNNNNNNNNNNNNNNNNNNNSILSKRSRDNENNHNHQYIHHDKTPLTLQQQQQLQNQQQLHQQQQQQLQYEQLQQLQQLQQHQQQQQHQQQQQQQQQQQQQQQQQQQQQQFKKHKRENTPVIVEDSLKLNIQENELLFIKKIGSGACGEVCQYEWKGTPVAVKTIFKSLLRKDKK…
DDB0191218	DPYK3	pkyA, PYK3	TKL/TKL	TKL-Unique/DPYK		partial kd/kd	i/a	LVLK/VAIK	HGNLTSRS/HRDLTSKN	/DFG		dual-domain	multiple insults/	MDSFNNNNNNNNNNNNNNNNINGEGITLRTLLNSCTNTSSNEQLIVNNVNKNSNIINNININNTPSPISTCINVNKIELRGSSNGIFLNSKIKVPLPNSTLLEQQQDGADEQDKKQQSLSDKNILFSSGDKEFLNHGSNNIITDQNTLLYQLQQQQQKEKEKENDEIMNHDDIIGYNEENEDNFFNEGMDPILAHSIEHHLHNHHHHHGEFDTQENEDTSGESSDESENIDEVLVYTEDIESEKEKKRERLITSPPSFDPHTLYSMSQSLLNCSLNNNNNNNNSISSPSSSINNSGNNINLNNSGNNNVNSNNNTNIINNSNDNFISQPLFNPLSMPNNEQYELLPNPTTTTSTITSTTTTTTITNLPPALPSFPSSSSIKSLKNSFGSNSITSSGELN…
