# Supplementary material for: The Dictyostelium Kinome—Analysis of the Protein Kinases from a Simple Model Organism
Source: PLoS Genet. 2006 Mar 31;2(3):e38. doi: 10.1371/journal.pgen.0020038 (PMC1420674; doi:10.1371/journal.pgen.0020038)
Supplement: Table S3 — The number of kinases in each group, family, and subfamily in Dictyostelium, yeast, flies, worms, and humans are summarized. The current classification from http://kinase.com is used. Pseudogenes and copies found on the Chromosome 2 duplication are not counted in the Dictyostelium numbers. Unique kinases in each group are not related to kinases from other organisms, and are therefore tabulated under Sections G, H, and I. (57 KB XLS) [file pgen.0020038.st003.xls]

## Sheet: Legend
preliminary summary:
kinase families and subfamiles occurring in dicty, yeast, worm, fly & human
	Disease loci or cancer amplicon for which dicty has a corresponding family or subfamily
	Disease loci or cancer amplicon for which dicty but not yeast has a corresponding family or subfamily

## Sheet: Sheet1
CLASSIFICATION				# KINASE DOMAINS PER ORGANISM
Group	Family	Subfamily		Dicty	Yeast	Worm	Fly	Human		Notes
A. CONSERVED IN 5 KINOMES
AGC	AKT			2	3	2	1	3
AGC	NDR			6	4	2	2	4
AGC	PDK1			2	3	2	1	1
AGC	PKA			3	3	2	4	5
Atypical	ABC1	ABC1-A		1	1	1	1	2
Atypical	ABC1	ABC1-B		2	1	1	2	2
Atypical	PIKK	ATR		1	1	1	1	1
Atypical	PIKK	FRAP		1	2	1	1	1
Atypical	PIKK	TRRAP		1	1	1	1	1
Atypical	RIO	RIO1		1	1	1	1	1
Atypical	RIO	RIO2		1	1	1	1	1
Atypical	TAF1			1	1	1	1	1
CAMK	CAMK1			8	4	1	1	5		Dicty expansion
CAMK	CAMKL	AMPK		1	1	2	1	2
CAMK	CAMKL	MARK		3	1	2	3	4		Yeast MARK is questionable
CAMK	RAD53			5	1	2	1	1		Dicty expansion
CK1	CK1	CK1-D		1	1	1	1	2
CMGC	CDK	CDC2		1	1	2	2	3
CMGC	CDK	CDK7		1	1	1	1	1
CMGC	CDK	CDK8		1	1	1	1	2
CMGC	CDK	CRK7		1	1	1	1	2
CMGC	CK2			2	2	1	1	2
CMGC	CLK			1	1	3	1	4
CMGC	GSK			2	4	7	3	2
CMGC	MAPK	ERK		1	6	1	1	5
CMGC	RCK			1	1	1	1	3
CMGC	SRPK			1	1	1	3	3
Other	AUR			1	1	2	2	3
Other	BUB			1	1	1	2	2
Other	Bud32			1	1	1	1	1
Other	CDC7			1	1	1	2	1
Other	Haspin			1	2	13	1	1
Other	IRE			7	1	1	1	2		Dicty expansion
Other	NAK			3	4	2	3	4
Other	NEK			4	1	4	2	11
Other	PEK	GCN2		3	1	1	1	1		Dicty expansion
Other	PLK			1	1	3	2	4
Other	SCY1			2	1	2	4	3
Other	ULK			2	1	2	3	5
Other	VPS15			1	1	1	1	1
Other	WEE			3	1	2	2	3
STE	STE11			1	4	2	2	8		Multiple members in all but Dicty
STE	STE20	MST		2	1	1	1	2
STE	STE20	PAKA		4	3	2	2	3
STE	STE20	YSK		1	2	1	1	3
STE	STE7			1	4	10	4	7		Multiple members in all but Dicty
B. CONSERVED IN YEAST, DICTY, AND MOST METAZOA
Atypical	ABC1	ABC1-C		1	1	1	0	1		Not in Fly
Other	TTK			1	1	0	1	1		Not in Worm
C. CONSERVED IN YEAST AND MOST METAZOA, MISSING FROM DICTY
AGC	RSK	p70		0	1	2	1	2
Atypical	PDHK			0	2	2	1	5
Atypical	PIKK	ATM		0	1	1	1	1
CAMK	CAMKL	CHK1		0	1	7	1	1
CAMK	CAMKL	PASK		0	2	0	1	1		Not in Worm
CK1	CK1	CK1-G		0	3	1	1	3
D. CONSERVED IN DICTY AND MOST METAZOA, MISSING FROM YEAST
AGC	MAST			5	0	1	2	5
AGC	SGK			2	0	1	0	3		Not in Fly
Atypical	BRD			2	0	3	1	4
Atypical	PIKK	SMG1		1	0	1	1	1
Atypical	TIF			1	0	0	1	3		Not in Worm
CAMK	CAMKL	BRSK		1	0	1	1	2		Yeast Gin4 is very close
CAMK	CAMKL	LKB		1	0	1	1	1
CAMK	CAMKL	QIK		1	0	1	2	3		Dicty QIK is questionable
CK1	TTBK			1	0	1	1	2
CMGC	CDK	CDK5		1	0	1	1	1
CMGC	CDK	PITSLRE		2	0	2	1	1
CMGC	DYRK	DYRK1		1	0	1	1	2		Yeast has a Dyrk, but it is in the YAK subfamily
CMGC	DYRK	DYRK2		1	0	3	2	3		Yeast has a Dyrk, but it is in the YAK subfamily
CMGC	DYRK	PRP4		1	0	1	1	1		Yeast has a Dyrk, but it is in the YAK subfamily
CMGC	MAPK	ERK7		1	0	1	1	1
Other	CAMKK	Meta		1	0	1	1	2		Yeast has a CAMKK, but it is Elm, not Meta
Other	PEK	PEK		2	0	2	1	1
Other	SLOB			2	0	0	2	1		Not in Worm
Other	TBCK			1	0	1	1	1
STE	STE20	FRAY		2	0	1	1	2
TKL	ROCO			11	0	1	1	2		Family also referred to as LRRK
TKL	MLK	HH498		1	0	1	0	1		Not in Fly
E. ONLY IN HUMAN AND DICTY
Atypical	G11			1	0	0	0	1
Atypical	PIKK	DNAPK		1	0	0	0	1
F. ONLY IN YEAST AND DICTY
Atypical	HisK			14	1	0	0	0		Dicty expansion
CMGC	DYRK	YAK		1	1	0	0	0
Other	IKS			1	1	0	0	0
G. UNIQUE TO DICTY
AGC	AGC-Unique			1	0	0	0	0
Atypical	AFK			4	0	0	0	0
Atypical	Alpha	Alpha-unique		2	0	0	0	0
Atypical	Alpha	MHCK		4	0	0	0	0
CAMK	CAMKL	CAMKL-unique		1	0	0	0	0
CMGC	CDK	CDK-DD1		3	0	0	0	0
CMGC	Dicty1			3	0	0	0	0
CMGC	CMGC-Unique			2	0	0	0	0
Other	PEK	PEK-unique		1	0	0	0	0
Other	Dicty6			2	0	0	0	0
Other	Dicty7			2	0	0	0	0
Other	Dicty8			2	0	0	0	0
Other	Dicty9			6	0	0	0	0		3 proteins, but all have 2 ePK domains, both of which are Dicty9's
Other	Dicty10			2	0	0	0	0
Other	SAMK			4	0	0	0	0
Other	Other-Unique			13	0	0	0	0
STE	STE20	MKC		6	0	0	0	0
STE	STE20	PAKL		4	0	0	0	0
STE	STE20	STE20-DD1		2	0	0	0	0
STE	STE20	STE20-Unique		2	0	0	0	0
STE	Dicty2			5	0	0	0	0
STE	Dicty3	FNIPK		6	0	0	0	0		5 proteins, but 1 has 2 ePK domains, both of which are FNIPKs
STE	Dicty3	NZAK		2	0	0	0	0
STE	Dicty3	Dicty3-Unique		2	0	0	0	0
STE	STE-Unique			4	0	0	0	0
TKL	ARK			9	0	0	0	0
TKL	ARMK			2	0	0	0	0
TKL	CZAK			5	0	0	0	0
TKL	Dicty4	DRK		4	0	0	0	0
TKL	Dicty4	SHK		5	0	0	0	0
TKL	Dicty4	Dicty4-Unique		2	0	0	0	0
TKL	Dicty5			4	0	0	0	0
TKL	DPYK			2	0	0	0	0
TKL	GDT			6	0	0	0	0
TKL	LISK	LISK-DD1		9	0	0	0	0
TKL	TKL-Unique			8	0	0	0	0
H. ONLY IN METAZOA
AGC	DMPK	GEK		0	0	1	1	4
AGC	DMPK	ROCK		0	0	1	1	2
AGC	DMPK	DMPK-Unique		0	0	0	1	1
AGC	GRK	BARK		0	0	1	1	2
AGC	GRK	GRK		0	0	1	1	5
AGC	PKC	Alpha		0	0	1	2	3
AGC	PKC	Delta		0	0	1	1	2
AGC	PKC	Eta		0	0	1	1	2
AGC	PKC	Iota		0	0	1	1	2
AGC	PKG			0	0	2	3	2
AGC	PKN			0	0	1	1	3
AGC	RSK	MSK		0	0	1	1	2
AGC	RSK	RSK		0	0	1	1	4
AGC	RSKL			0	0	1	1	2
AGC	RSKR			0	0	1	1	1
AGC	YANK			0	0	1	1	3
AGC	AGC-Unique			0	0	1	0	0
Atypical	Alpha	ChaK		0	0	0	0	2
Atypical	Alpha	eEF2K		0	0	1	0	1
Atypical	Alpha	Alpha-Unique		0	0	0	0	3
Atypical	BCR			0	0	0	0	1
Atypical	FAST			0	0	0	0	1
Atypical	H11			0	0	0	0	1
Atypical	RIO	RIO3		0	0	1	1	1
CAMK	CAMK2			0	0	1	1	4
CAMK	CAMKL	HUNK		0	0	0	0	1
CAMK	CAMKL	MELK		0	0	1	0	1
CAMK	CAMKL	NIM1		0	0	1	1	1
CAMK	CAMKL	NuaK		0	0	1	1	2
CAMK	CAMKL	SNRK		0	0	1	1	1
CAMK	CASK			0	0	1	1	1
CAMK	DAPK			0	0	1	1	5
CAMK	DCAMKL			0	0	2	1	3
CAMK	MAPKAPK	MAPKAPK		0	0	2	1	3
CAMK	MAPKAPK	MNK		0	0	1	1	2
CAMK	MLCK			0	0	5	5	5
CAMK	PHK			0	0	1	1	2
CAMK	PIM			0	0	2	0	3
CAMK	PKD			0	0	2	1	3
CAMK	PSK			0	0	1	0	2
CAMK	RSKb	MSKb		0	0	1	1	2
CAMK	RSKb	RSKb		0	0	1	1	4
CAMK	Trbl			0	0	0	1	3
CAMK	Trio			0	0	0	0	6
CAMK	TSSK			0	0	3	2	5
CAMK	CAMK-Unique			0	0	0	1	3
CK1	CK1	CK1-A		0	0	1	2	2
CK1	CK1	CK1-unique		0	0	0	3	0
CK1	CK1-Unique			0	0	6	0	0
CK1	Dual			0	0	6	0	0
CK1	TTBKL			0	0	31	0	0
CK1	VRK			0	0	1	2	3
CK1	Worm10			0	0	2	0	0
CK1	Worm11			0	0	1	0	0
CK1	Worm6			0	0	28	0	0
CK1	Worm7			0	0	2	0	0
CK1	Worm8			0	0	3	0	0
CK1	Worm9			0	0	2	0	0
CMGC	CDK	CDK10		0	0	0	1	1
CMGC	CDK	CDK4		0	0	1	1	2
CMGC	CDK	CDK9		0	0	1	1	1
CMGC	CDK	TAIRE		0	0	2	1	5
CMGC	CDK	CDK-Unique		0	0	1	1	1
CMGC	CDKL			0	0	1	1	5
CMGC	Dyrk	HIPK		0	0	1	1	4
CMGC	MAPK	Jnk		0	0	5	1	3
CMGC	MAPK	nmo		0	0	1	1	1
CMGC	MAPK	p38		0	0	3	3	4
CMGC	MAPK	MAPK-Unique		0	0	3	0	0
CMGC	CMGC-Unique			0	0	1	0	0
Other	IKK			0	0	0	2	4
Other	MOS			0	0	0	1	1
Other	NKF1			0	0	1	2	3
Other	NKF2			0	0	1	1	1
Other	NKF3			0	0	0	0	2
Other	NKF4			0	0	0	0	2
Other	NKF5			0	0	0	0	2
Other	NRBP			0	0	1	1	2
Other	PEK	PEK-unique		0	0	0	0	2
Other	TLK			0	0	1	1	2
Other	TOPK			0	0	0	1	1
Other	Wnk			0	0	1	1	4
Other	Worm1			0	0	2	0	0
Other	Worm2			0	0	3	0	0
Other	Worm3			0	0	2	0	0
Other	Worm4			0	0	1	0	0
Other	Worm5			0	0	3	0	0
Other	Other-Unique			0	0	10	1	7
RGC	RGC			0	0	27	6	5
STE	STE20	KHS		0	0	1	1	4
STE	STE20	MSN		0	0	1	1	4
STE	STE20	NinaC		0	0	0	1	2
STE	STE20	PAKB		0	0	1	1	3
STE	STE20	SLK		0	0	1	1	2
STE	STE20	STLK		0	0	2	1	2
STE	STE20	TAO		0	0	1	1	3
STE	STE-Unique			0	0	1	1	3
TK	Abl			0	0	1	1	2
TK	Ack			0	0	2	2	2
TK	Alk			0	0	1	1	2
TK	Axl			0	0	0	0	3
TK	CCK4			0	0	0	1	1
TK	Csk			0	0	1	1	2
TK	DDR			0	0	2	1	2
TK	EGFR			0	0	1	1	4
TK	Eph			0	0	1	1	14
TK	Fak			0	0	1	1	2
TK	Fer			0	0	38	1	2
TK	FGFR			0	0	1	2	4
TK	InsR			0	0	1	1	3
TK	JakA			0	0	0	1	4
TK	JakB			0	0	0	1	4
TK	Kin-16			0	0	16	0	0
TK	Kin-9			0	0	5	0	0
TK	Lmr			0	0	0	0	3
TK	Met			0	0	2	0	2
TK	Musk			0	0	0	1	1
TK	PDGFR/VEGFR			0	0	0	2	8
TK	Ret			0	0	0	1	1
TK	Ror			0	0	1	1	2
TK	Ryk			0	0	1	3	1
TK	Sev			0	0	0	1	1
TK	Src			0	0	3	2	11
TK	Syk			0	0	0	1	2
TK	Tec			0	0	0	1	5
TK	Tie			0	0	0	0	2
TK	Trk			0	0	1	0	3
TK	TK-Unique			0	0	7	4	1
TKL	IRAK			0	0	1	1	4
TKL	LISK	LIMK		0	0	0	1	2
TKL	LISK	TESK		0	0	0	1	2
TKL	MLK	ILK		0	0	1	1	1
TKL	MLK	LZK		0	0	1	1	2
TKL	MLK	MLK		0	0	2	1	5
TKL	MLK	TAK1		0	0	2	3	1
TKL	RAF			0	0	3	2	5
TKL	RIPK			0	0	0	0	5
TKL	STKR	Type1		0	0	2	3	7
TKL	STKR	Type2		0	0	1	2	5
TKL	TKL-Unique			0	0	0	0	1
I. ONLY IN YEAST
AGC	PKC	PKC-Unique		0	1	0	0	0
AGC	RSK	RSK-Unique		0	2	0	0	0
CAMK	CAMKL	GIN4		0	3	0	0	0
CAMK	CAMKL	Kin1		0	2	0	0	0
CAMK	CAMKL	Kin4		0	2	0	0	0
CAMK	CAMK-Unique			0	4	0	0	0
CMGC	CDK	CDK-Unique		0	2	0	0	0
CMGC	CMGC-Unique			0	1	0	0	0
Other	CAMKK	ELM		0	3	0	0	0
Other	HAL			0	9	0	0	0
Other	RAN			0	3	0	0	0
Other	Other-Unique			0	3	0	0	0
